# Supplementary material for: Conserved defense responses between maize and sorghum to Exserohilum turcicum
Source: BMC Plant Biol. 2020 Feb 10;20:67. doi: 10.1186/s12870-020-2275-z (PMC7011368; doi:10.1186/s12870-020-2275-z)
Supplement: Supplementary file 1 — Additional file 1: Table S1. All genes implicated by genome-wide association mapping. (CSV 50 kb) [file 12870_2020_2275_MOESM1_ESM.csv]

SNP	CHR	BP	P	FDR_Adjusted_P.values	gene_name	Type	dist	Best.hit.arabi.name	arabi.symbol	arabi.defline	Best.hit.rice.name	rice.defline	dataset
Chr01_53698562	1	53698562	2.92E-08	0.001400493	Sobic.001G276000	Intergenic	52003	AT2G02040.1	ATPTR2,ATPTR2-B,NTR1,PTR2,PTR2-B	peptide transporter 2	LOC_Os10g02220.5	peptide transporter PTR2, putative, expressed	blups1617
Chr04_62217921	4	62217921	4.13E-08	0.001400493	Sobic.004G279400	Intergenic	-1942	AT1G65920.1		Regulator of chromosome condensation (RCC1) family with FYVE zinc finger domain	LOC_Os02g45980.1	ZR1 protein, putative, expressed	blups1617
Chr04_62219598	4	62219598	4.13E-08	0.001400493	Sobic.004G279500	Intergenic	3605	AT1G53345.1			LOC_Os02g45950.1	expressed protein	blups1617
Chr04_62232777	4	62232777	4.13E-08	0.001400493	Sobic.004G279601	Intergenic	-2186	AT3G53730.1		Histone superfamily protein	LOC_Os09g38020.1	Core histone H2A/H2B/H3/H4 domain containing protein, putative, expressed	blups1617
Chr04_62234452	4	62234452	1.67E-08	0.001400493	Sobic.004G279601	Intergenic	-3861	AT3G53730.1		Histone superfamily protein	LOC_Os09g38020.1	Core histone H2A/H2B/H3/H4 domain containing protein, putative, expressed	blups1617
Chr04_62235175	4	62235175	1.67E-08	0.001400493	Sobic.004G279700	Intergenic	3915	AT5G56550.1	ATOXS3,OXS3	oxidative stress 3	LOC_Os02g45930.1	expressed protein	blups1617
Chr04_62237103	4	62237103	1.67E-08	0.001400493	Sobic.004G279700	Intergenic	1987	AT5G56550.1	ATOXS3,OXS3	oxidative stress 3	LOC_Os02g45930.1	expressed protein	blups1617
Chr04_62241862	4	62241862	1.67E-08	0.001400493	Sobic.004G279800	genic	0	AT1G73240.1			LOC_Os02g45920.1	expressed protein	blups1617
Chr04_62245896	4	62245896	4.13E-08	0.001400493	Sobic.004G279800	Intergenic	-1597	AT1G73240.1			LOC_Os02g45920.1	expressed protein	blups1617
Chr06_60634058	6	60634058	3.17E-08	0.001400493	Sobic.006G275100	Intergenic	494	AT4G27940.1	ATMTM1,MTM1	manganese tracking factor for mitochondrial SOD2	LOC_Os01g12470.1	mitochondrial carrier protein, putative, expressed	blups1617
Chr10_57920894	10	57920894	4.87E-08	0.001501579	Sobic.010G236400	Intergenic	1343	AT4G22285.1		Ubiquitin C-terminal hydrolases superfamily protein	LOC_Os09g24250.1	ubiquitin carboxyl-terminal hydrolase domain containing protein, expressed	blups1617
Chr06_45334706	6	45334706	6.01E-08	0.001697124	Sobic.006G084300	genic	0	AT1G21730.1		P-loop containing nucleoside triphosphate hydrolases superfamily protein	LOC_Os02g53520.1	kinesin motor domain containing protein, putative, expressed	blups1617
Chr04_62229451	4	62229451	1.10E-07	0.002880069	Sobic.004G279601	Intergenic	308	AT3G53730.1		Histone superfamily protein	LOC_Os09g38020.1	Core histone H2A/H2B/H3/H4 domain containing protein, putative, expressed	blups1617
Chr06_45346069	6	45346069	1.36E-07	0.003298471	Sobic.006G084400	Intergenic	293	AT1G77490.1	TAPX	thylakoidal ascorbate peroxidase	LOC_Os04g35520.1	OsAPx7 - Stromal Ascorbate Peroxidase encoding gene 5,8, expressed	blups1617
Chr01_53698562	1	53698562	3.66E-08	0.004633894	Sobic.001G276000	Intergenic	52003	AT2G02040.1	ATPTR2,ATPTR2-B,NTR1,PTR2,PTR2-B	peptide transporter 2	LOC_Os10g02220.5	peptide transporter PTR2, putative, expressed	blups17
Chr04_62234452	4	62234452	1.78E-07	0.004633894	Sobic.004G279601	Intergenic	-3861	AT3G53730.1		Histone superfamily protein	LOC_Os09g38020.1	Core histone H2A/H2B/H3/H4 domain containing protein, putative, expressed	blups17
Chr04_62235175	4	62235175	1.78E-07	0.004633894	Sobic.004G279700	Intergenic	3915	AT5G56550.1	ATOXS3,OXS3	oxidative stress 3	LOC_Os02g45930.1	expressed protein	blups17
Chr04_62237103	4	62237103	1.78E-07	0.004633894	Sobic.004G279700	Intergenic	1987	AT5G56550.1	ATOXS3,OXS3	oxidative stress 3	LOC_Os02g45930.1	expressed protein	blups17
Chr04_62241862	4	62241862	1.78E-07	0.004633894	Sobic.004G279800	genic	0	AT1G73240.1			LOC_Os02g45920.1	expressed protein	blups17
Chr06_45334706	6	45334706	1.94E-08	0.004633894	Sobic.006G084300	genic	0	AT1G21730.1		P-loop containing nucleoside triphosphate hydrolases superfamily protein	LOC_Os02g53520.1	kinesin motor domain containing protein, putative, expressed	blups17
Chr06_45346069	6	45346069	4.48E-08	0.004633894	Sobic.006G084400	Intergenic	293	AT1G77490.1	TAPX	thylakoidal ascorbate peroxidase	LOC_Os04g35520.1	OsAPx7 - Stromal Ascorbate Peroxidase encoding gene 5,8, expressed	blups17
Chr09_55388601	9	55388601	8.35E-08	0.004633894	Sobic.009G205700	Intergenic	-845	AT3G16520.3	UGT88A1	UDP-glucosyl transferase 88A1	LOC_Os05g45100.1	anthocyanidin 5,3-O-glucosyltransferase, putative, expressed	blups17
Chr09_55390364	9	55390364	1.67E-07	0.004633894	Sobic.009G205800	Intergenic	1893	AT3G16520.3	UGT88A1	UDP-glucosyl transferase 88A1	LOC_Os01g64910.1	anthocyanidin 5,3-O-glucosyltransferase, putative, expressed	blups17
Chr09_55390394	9	55390394	7.74E-08	0.004633894	Sobic.009G205800	Intergenic	1863	AT3G16520.3	UGT88A1	UDP-glucosyl transferase 88A1	LOC_Os01g64910.1	anthocyanidin 5,3-O-glucosyltransferase, putative, expressed	blups17
Chr09_55413102	9	55413102	1.33E-07	0.004633894	Sobic.009G206100	Intergenic	1240				LOC_Os03g40040.1	expressed protein	blups17
Chr09_55452855	9	55452855	1.67E-07	0.004633894	Sobic.009G206600	Intergenic	1212	AT1G16740.1		Ribosomal protein L20	LOC_Os05g45220.1	50S ribosomal protein L20, putative, expressed	blups17
Chr10_57920894	10	57920894	5.70E-08	0.004633894	Sobic.010G236400	Intergenic	1343	AT4G22285.1		Ubiquitin C-terminal hydrolases superfamily protein	LOC_Os09g24250.1	ubiquitin carboxyl-terminal hydrolase domain containing protein, expressed	blups17
Chr09_55448082	9	55448082	1.94E-07	0.004672322	Sobic.009G206500	Intergenic	-271	AT1G64060.1	ATRBOH F,ATRBOHF,RBOH F,RBOHAP108,RBOHF	respiratory burst oxidase protein F	LOC_Os05g45210.2	respiratory burst oxidase, putative, expressed	blups17
Chr04_62217921	4	62217921	3.86E-07	0.005132405	Sobic.004G279400	Intergenic	-1942	AT1G65920.1		Regulator of chromosome condensation (RCC1) family with FYVE zinc finger domain	LOC_Os02g45980.1	ZR1 protein, putative, expressed	blups17
Chr04_62219598	4	62219598	3.86E-07	0.005132405	Sobic.004G279500	Intergenic	3605	AT1G53345.1			LOC_Os02g45950.1	expressed protein	blups17
Chr04_62229451	4	62229451	3.46E-07	0.005132405	Sobic.004G279601	Intergenic	308	AT3G53730.1		Histone superfamily protein	LOC_Os09g38020.1	Core histone H2A/H2B/H3/H4 domain containing protein, putative, expressed	blups17
Chr04_62232777	4	62232777	3.86E-07	0.005132405	Sobic.004G279601	Intergenic	-2186	AT3G53730.1		Histone superfamily protein	LOC_Os09g38020.1	Core histone H2A/H2B/H3/H4 domain containing protein, putative, expressed	blups17
Chr04_62245896	4	62245896	3.71E-07	0.005132405	Sobic.004G279800	Intergenic	-1597	AT1G73240.1			LOC_Os02g45920.1	expressed protein	blups17
Chr06_45447285	6	45447285	4.78E-07	0.005132405	Sobic.006G085100	Intergenic	31488	AT1G77290.1		Glutathione S-transferase family protein	LOC_Os04g35560.1	glutathione S-transferase, putative, expressed	blups17
Chr06_45453478	6	45453478	4.78E-07	0.005132405	Sobic.006G085100	Intergenic	25295	AT1G77290.1		Glutathione S-transferase family protein	LOC_Os04g35560.1	glutathione S-transferase, putative, expressed	blups17
Chr06_45457574	6	45457574	4.78E-07	0.005132405	Sobic.006G085100	Intergenic	21199	AT1G77290.1		Glutathione S-transferase family protein	LOC_Os04g35560.1	glutathione S-transferase, putative, expressed	blups17
Chr06_45460677	6	45460677	4.78E-07	0.005132405	Sobic.006G085100	Intergenic	18096	AT1G77290.1		Glutathione S-transferase family protein	LOC_Os04g35560.1	glutathione S-transferase, putative, expressed	blups17
Chr06_45462693	6	45462693	4.78E-07	0.005132405	Sobic.006G085100	Intergenic	16080	AT1G77290.1		Glutathione S-transferase family protein	LOC_Os04g35560.1	glutathione S-transferase, putative, expressed	blups17
Chr06_45466753	6	45466753	4.78E-07	0.005132405	Sobic.006G085100	Intergenic	12020	AT1G77290.1		Glutathione S-transferase family protein	LOC_Os04g35560.1	glutathione S-transferase, putative, expressed	blups17
Chr06_45469835	6	45469835	4.78E-07	0.005132405	Sobic.006G085100	Intergenic	8938	AT1G77290.1		Glutathione S-transferase family protein	LOC_Os04g35560.1	glutathione S-transferase, putative, expressed	blups17
Chr06_45477157	6	45477157	4.78E-07	0.005132405	Sobic.006G085100	Intergenic	1616	AT1G77290.1		Glutathione S-transferase family protein	LOC_Os04g35560.1	glutathione S-transferase, putative, expressed	blups17
Chr06_45481170	6	45481170	4.78E-07	0.005132405	Sobic.006G085100	genic	0	AT1G77290.1		Glutathione S-transferase family protein	LOC_Os04g35560.1	glutathione S-transferase, putative, expressed	blups17
Chr06_45485672	6	45485672	4.78E-07	0.005132405	Sobic.006G085100	genic	0	AT1G77290.1		Glutathione S-transferase family protein	LOC_Os04g35560.1	glutathione S-transferase, putative, expressed	blups17
Chr09_55390576	9	55390576	4.26E-07	0.005132405	Sobic.009G205800	Intergenic	1681	AT3G16520.3	UGT88A1	UDP-glucosyl transferase 88A1	LOC_Os01g64910.1	anthocyanidin 5,3-O-glucosyltransferase, putative, expressed	blups17
Chr09_55407906	9	55407906	4.86E-07	0.005132405	Sobic.009G206000	genic	0	AT3G16520.3	UGT88A1	UDP-glucosyl transferase 88A1	LOC_Os05g45180.1	anthocyanidin 5,3-O-glucosyltransferase, putative, expressed	blups17
Chr09_55412763	9	55412763	3.00E-07	0.005132405	Sobic.009G206100	Intergenic	1579				LOC_Os03g40040.1	expressed protein	blups17
Chr01_73175162	1	73175162	5.18E-07	0.005301968	Sobic.001G455800	genic	0	AT4G13780.1		methionine--tRNA ligase, putative / methionyl-tRNA synthetase, putative / MetRS, putative	LOC_Os06g31210.1	methionyl-tRNA synthetase, putative, expressed	blups17
Chr09_55410298	9	55410298	6.07E-07	0.005856709	Sobic.009G206000	Intergenic	-1510	AT3G16520.3	UGT88A1	UDP-glucosyl transferase 88A1	LOC_Os05g45180.1	anthocyanidin 5,3-O-glucosyltransferase, putative, expressed	blups17
Chr09_55417843	9	55417843	6.07E-07	0.005856709	Sobic.009G206150	genic	0	AT1G22660.1		Polynucleotide adenylyltransferase family protein	LOC_Os12g07350.1	tRNA nucleotidyltransferase/polyA polymerase family protein, putative, expressed	blups17
Chr09_55387481	9	55387481	6.66E-07	0.006251821	Sobic.009G205700	genic	0	AT3G16520.3	UGT88A1	UDP-glucosyl transferase 88A1	LOC_Os05g45100.1	anthocyanidin 5,3-O-glucosyltransferase, putative, expressed	blups17
Chr06_45175741	6	45175741	8.94E-07	0.007952066	Sobic.006G083000	genic	0	AT1G60940.2	SNRK2-10,SNRK2.10,SRK2B	SNF1-related protein kinase 2.10	LOC_Os04g35240.1	CAMK_CAMK_like.25 - CAMK includes calcium/calmodulin depedent protein kinases, expressed	blups17
Chr09_55390177	9	55390177	9.37E-07	0.007952066	Sobic.009G205800	Intergenic	2080	AT3G16520.3	UGT88A1	UDP-glucosyl transferase 88A1	LOC_Os01g64910.1	anthocyanidin 5,3-O-glucosyltransferase, putative, expressed	blups17
Chr09_55436999	9	55436999	9.28E-07	0.007952066	Sobic.009G206400	Intergenic	-243	AT3G16520.3	UGT88A1	UDP-glucosyl transferase 88A1	LOC_Os05g45200.1	anthocyanidin 5,3-O-glucosyltransferase, putative, expressed	blups17
Chr10_57915726	10	57915726	9.41E-07	0.007952066	Sobic.010G236400	Intergenic	6511	AT4G22285.1		Ubiquitin C-terminal hydrolases superfamily protein	LOC_Os09g24250.1	ubiquitin carboxyl-terminal hydrolase domain containing protein, expressed	blups17
Chr09_55388077	9	55388077	1.05E-06	0.008626984	Sobic.009G205700	Intergenic	-321	AT3G16520.3	UGT88A1	UDP-glucosyl transferase 88A1	LOC_Os05g45100.1	anthocyanidin 5,3-O-glucosyltransferase, putative, expressed	blups17
Chr02_11095438	2	11095438	1.22E-06	0.009843809	Sobic.002G100200	Intergenic	4983				LOC_Os07g02970.1	expressed protein	blups17
Chr10_57923902	10	57923902	1.28E-06	0.010070156	Sobic.010G236400	genic	0	AT4G22285.1		Ubiquitin C-terminal hydrolases superfamily protein	LOC_Os09g24250.1	ubiquitin carboxyl-terminal hydrolase domain containing protein, expressed	blups17
Chr01_73175162	1	73175162	5.18E-07	0.011712647	Sobic.001G455800	genic	0	AT4G13780.1		methionine--tRNA ligase, putative / methionyl-tRNA synthetase, putative / MetRS, putative	LOC_Os06g31210.1	methionyl-tRNA synthetase, putative, expressed	blups1617
Chr06_45183898	6	45183898	1.55E-06	0.011868912	Sobic.006G083100	Intergenic	-1928	AT1G31220.1		Formyl transferase	LOC_Os08g39160.1	formyl transferase, putative, expressed	blups17
Chr06_42779784	6	42779784	6.47E-07	0.012502794	Sobic.006G067400	Intergenic	-798	AT3G09970.1		Calcineurin-like metallo-phosphoesterase superfamily protein	LOC_Os04g33470.1	Ser/Thr protein phosphatase family protein, putative, expressed	blups1617
Chr06_42782418	6	42782418	6.64E-07	0.012502794	Sobic.006G067500	genic	0	AT3G09970.1		Calcineurin-like metallo-phosphoesterase superfamily protein	LOC_Os04g33470.1	Ser/Thr protein phosphatase family protein, putative, expressed	blups1617
Chr06_42784120	6	42784120	6.02E-07	0.012502794	Sobic.006G067500	genic	0	AT3G09970.1		Calcineurin-like metallo-phosphoesterase superfamily protein	LOC_Os04g33470.1	Ser/Thr protein phosphatase family protein, putative, expressed	blups1617
Chr10_57915726	10	57915726	7.27E-07	0.012970385	Sobic.010G236400	Intergenic	6511	AT4G22285.1		Ubiquitin C-terminal hydrolases superfamily protein	LOC_Os09g24250.1	ubiquitin carboxyl-terminal hydrolase domain containing protein, expressed	blups1617
Chr02_11093381	2	11093381	1.74E-06	0.013037817	Sobic.002G100100	Intergenic	-2994				LOC_Os07g02970.1	expressed protein	blups17
Chr06_60649217	6	60649217	7.81E-07	0.01323101	Sobic.006G275401	Intergenic	-423				LOC_Os04g58940.1	expressed protein	blups1617
Chr02_19636204	2	19636204	2.13E-06	0.014636774	Sobic.002G133600	Intergenic	89744						blups17
Chr02_19656337	2	19656337	2.37E-06	0.014636774	Sobic.002G133600	Intergenic	69611						blups17
Chr02_19660828	2	19660828	2.37E-06	0.014636774	Sobic.002G133600	Intergenic	65120						blups17
Chr02_19665125	2	19665125	2.37E-06	0.014636774	Sobic.002G133600	Intergenic	60823						blups17
Chr02_19677606	2	19677606	2.37E-06	0.014636774	Sobic.002G133600	Intergenic	48342						blups17
Chr02_19694560	2	19694560	2.47E-06	0.014636774	Sobic.002G133600	Intergenic	31388						blups17
Chr02_19709435	2	19709435	2.47E-06	0.014636774	Sobic.002G133600	Intergenic	16513						blups17
Chr02_19719024	2	19719024	2.47E-06	0.014636774	Sobic.002G133600	Intergenic	6924						blups17
Chr02_19723135	2	19723135	2.47E-06	0.014636774	Sobic.002G133600	Intergenic	2813						blups17
Chr02_19724634	2	19724634	2.17E-06	0.014636774	Sobic.002G133600	Intergenic	1314						blups17
Chr02_63677170	2	63677170	2.21E-06	0.014636774	Sobic.002G249600	Intergenic	-585	AT1G21270.1	WAK2	wall-associated kinase 2	LOC_Os09g29510.1	OsWAK80 - OsWAK receptor-like protein kinase, expressed	blups17
Chr02_63679133	2	63679133	2.21E-06	0.014636774	Sobic.002G249650	genic	0	AT1G10000.1		Ribonuclease H-like superfamily protein	LOC_Os09g15410.1	retrotransposon protein, putative, unclassified	blups17
Chr06_42784120	6	42784120	2.56E-06	0.014906567	Sobic.006G067500	genic	0	AT3G09970.1		Calcineurin-like metallo-phosphoesterase superfamily protein	LOC_Os04g33470.1	Ser/Thr protein phosphatase family protein, putative, expressed	blups17
Chr02_63669540	2	63669540	2.79E-06	0.015972092	Sobic.002G249500	genic	0	AT5G42820.2	ATU2AF35B,U2AF35B	Zinc finger C-x8-C-x5-C-x3-H type family protein	LOC_Os09g31482.1	splicing factor U2AF, putative, expressed	blups17
Chr02_11092439	2	11092439	4.35E-06	0.019409099	Sobic.002G100100	Intergenic	-2052				LOC_Os07g02970.1	expressed protein	blups17
Chr02_19591900	2	19591900	4.64E-06	0.019409099	Sobic.002G133400	Intergenic	-57830	AT5G03730.1	AtCTR1,CTR1,SIS1	Protein kinase superfamily protein	LOC_Os09g39320.1	CTR1-like protein kinase, putative, expressed	blups17
Chr02_19594292	2	19594292	4.64E-06	0.019409099	Sobic.002G133400	Intergenic	-60222	AT5G03730.1	AtCTR1,CTR1,SIS1	Protein kinase superfamily protein	LOC_Os09g39320.1	CTR1-like protein kinase, putative, expressed	blups17
Chr02_19598551	2	19598551	4.64E-06	0.019409099	Sobic.002G133400	Intergenic	-64481	AT5G03730.1	AtCTR1,CTR1,SIS1	Protein kinase superfamily protein	LOC_Os09g39320.1	CTR1-like protein kinase, putative, expressed	blups17
Chr02_19601504	2	19601504	4.64E-06	0.019409099	Sobic.002G133400	Intergenic	-67434	AT5G03730.1	AtCTR1,CTR1,SIS1	Protein kinase superfamily protein	LOC_Os09g39320.1	CTR1-like protein kinase, putative, expressed	blups17
Chr02_19603679	2	19603679	4.64E-06	0.019409099	Sobic.002G133400	Intergenic	-69609	AT5G03730.1	AtCTR1,CTR1,SIS1	Protein kinase superfamily protein	LOC_Os09g39320.1	CTR1-like protein kinase, putative, expressed	blups17
Chr02_19606046	2	19606046	4.64E-06	0.019409099	Sobic.002G133400	Intergenic	-71976	AT5G03730.1	AtCTR1,CTR1,SIS1	Protein kinase superfamily protein	LOC_Os09g39320.1	CTR1-like protein kinase, putative, expressed	blups17
Chr02_19608765	2	19608765	4.64E-06	0.019409099	Sobic.002G133400	Intergenic	-74695	AT5G03730.1	AtCTR1,CTR1,SIS1	Protein kinase superfamily protein	LOC_Os09g39320.1	CTR1-like protein kinase, putative, expressed	blups17
Chr02_19611236	2	19611236	4.64E-06	0.019409099	Sobic.002G133400	Intergenic	-77166	AT5G03730.1	AtCTR1,CTR1,SIS1	Protein kinase superfamily protein	LOC_Os09g39320.1	CTR1-like protein kinase, putative, expressed	blups17
Chr02_19613973	2	19613973	4.64E-06	0.019409099	Sobic.002G133400	Intergenic	-79903	AT5G03730.1	AtCTR1,CTR1,SIS1	Protein kinase superfamily protein	LOC_Os09g39320.1	CTR1-like protein kinase, putative, expressed	blups17
Chr02_19616471	2	19616471	4.64E-06	0.019409099	Sobic.002G133400	Intergenic	-82401	AT5G03730.1	AtCTR1,CTR1,SIS1	Protein kinase superfamily protein	LOC_Os09g39320.1	CTR1-like protein kinase, putative, expressed	blups17
Chr02_19619983	2	19619983	4.38E-06	0.019409099	Sobic.002G133400	Intergenic	-85913	AT5G03730.1	AtCTR1,CTR1,SIS1	Protein kinase superfamily protein	LOC_Os09g39320.1	CTR1-like protein kinase, putative, expressed	blups17
Chr02_19624929	2	19624929	4.38E-06	0.019409099	Sobic.002G133400	Intergenic	-90859	AT5G03730.1	AtCTR1,CTR1,SIS1	Protein kinase superfamily protein	LOC_Os09g39320.1	CTR1-like protein kinase, putative, expressed	blups17
Chr02_19627956	2	19627956	4.38E-06	0.019409099	Sobic.002G133400	Intergenic	-93886	AT5G03730.1	AtCTR1,CTR1,SIS1	Protein kinase superfamily protein	LOC_Os09g39320.1	CTR1-like protein kinase, putative, expressed	blups17
Chr02_19631364	2	19631364	4.38E-06	0.019409099	Sobic.002G133600	Intergenic	94584						blups17
Chr02_19634695	2	19634695	4.14E-06	0.019409099	Sobic.002G133600	Intergenic	91253						blups17
Chr06_42782418	6	42782418	3.72E-06	0.019409099	Sobic.006G067500	genic	0	AT3G09970.1		Calcineurin-like metallo-phosphoesterase superfamily protein	LOC_Os04g33470.1	Ser/Thr protein phosphatase family protein, putative, expressed	blups17
Chr06_45171388	6	45171388	3.93E-06	0.019409099	Sobic.006G083000	Intergenic	2122	AT1G60940.2	SNRK2-10,SNRK2.10,SRK2B	SNF1-related protein kinase 2.10	LOC_Os04g35240.1	CAMK_CAMK_like.25 - CAMK includes calcium/calmodulin depedent protein kinases, expressed	blups17
Chr06_45584751	6	45584751	3.77E-06	0.019409099	Sobic.006G086500	Intergenic	279	AT1G53570.2	MAP3KA,MAPKKK3	mitogen-activated protein kinase kinase kinase 3	LOC_Os04g35700.1	STE_MEKK_ste11_MAP3K.16 - STE kinases include homologs to sterile 7, sterile 11 and sterile 20 from yeast, expressed	blups17
Chr06_57425466	6	57425466	4.65E-06	0.019409099	Sobic.006G230800	Intergenic	334	AT4G10270.1		Wound-responsive family protein	LOC_Os04g54240.1	wound induced protein, putative, expressed	blups17
Chr09_55383969	9	55383969	4.11E-06	0.019409099	Sobic.009G205600	genic	0	AT3G16520.3	UGT88A1	UDP-glucosyl transferase 88A1	LOC_Os05g45080.1	anthocyanidin 5,3-O-glucosyltransferase, putative, expressed	blups17
Chr09_55389437	9	55389437	4.18E-06	0.019409099	Sobic.009G205700	Intergenic	-1681	AT3G16520.3	UGT88A1	UDP-glucosyl transferase 88A1	LOC_Os05g45100.1	anthocyanidin 5,3-O-glucosyltransferase, putative, expressed	blups17
Chr06_42780861	6	42780861	1.27E-06	0.019544051	Sobic.006G067500	Intergenic	382	AT3G09970.1		Calcineurin-like metallo-phosphoesterase superfamily protein	LOC_Os04g33470.1	Ser/Thr protein phosphatase family protein, putative, expressed	blups1617
Chr06_42795824	6	42795824	1.24E-06	0.019544051	Sobic.006G067600	genic	0	AT3G44680.1	HDA09,HDA9	histone deacetylase 9	LOC_Os04g33480.1	histone deacetylase, putative, expressed	blups1617
Chr06_42779784	6	42779784	4.75E-06	0.01956564	Sobic.006G067400	Intergenic	-798	AT3G09970.1		Calcineurin-like metallo-phosphoesterase superfamily protein	LOC_Os04g33470.1	Ser/Thr protein phosphatase family protein, putative, expressed	blups17
Chr10_57921670	10	57921670	4.85E-06	0.019752198	Sobic.010G236400	Intergenic	567	AT4G22285.1		Ubiquitin C-terminal hydrolases superfamily protein	LOC_Os09g24250.1	ubiquitin carboxyl-terminal hydrolase domain containing protein, expressed	blups17
Chr01_58194802	1	58194802	5.05E-06	0.02032756	Sobic.001G300450	Intergenic	-995						blups17
Chr01_67016213	1	67016213	5.25E-06	0.020823279	Sobic.001G382400	genic	0	AT3G51550.1	FER	Malectin/receptor-like protein kinase family protein	LOC_Os01g56330.1	TKL_IRAK_CrRLK1L-1.5 - The CrRLK1L-1 subfamily has homology to the CrRLK1L homolog, expressed	blups17
Chr02_63662386	2	63662386	5.36E-06	0.020823279	Sobic.002G249400	genic	0	AT1G20925.1		Auxin efflux carrier family protein	LOC_Os09g31478.1	auxin efflux carrier component, putative, expressed	blups17
Chr10_1744976	10	1744976	5.30E-06	0.020823279	Sobic.010G021800	Intergenic	767	AT4G34710.1	ADC2,ATADC2,SPE2	arginine decarboxylase 2	LOC_Os06g04070.1	pyridoxal-dependent decarboxylase protein, putative, expressed	blups17
Chr10_57923902	10	57923902	1.43E-06	0.021047211	Sobic.010G236400	genic	0	AT4G22285.1		Ubiquitin C-terminal hydrolases superfamily protein	LOC_Os09g24250.1	ubiquitin carboxyl-terminal hydrolase domain containing protein, expressed	blups1617
Chr02_11091485	2	11091485	5.55E-06	0.021325805	Sobic.002G100100	Intergenic	-1098				LOC_Os07g02970.1	expressed protein	blups17
Chr01_56324350	1	56324350	5.77E-06	0.021739493	Sobic.001G287600	Intergenic	-3003	AT1G32640.1	ATMYC2,JAI1,JIN1,MYC2,RD22BP1,ZBF1	Basic helix-loop-helix (bHLH) DNA-binding family protein	LOC_Os10g42430.1	transcription factor MYC7E, putative, expressed	blups17
Chr06_42795824	6	42795824	5.79E-06	0.021739493	Sobic.006G067600	genic	0	AT3G44680.1	HDA09,HDA9	histone deacetylase 9	LOC_Os04g33480.1	histone deacetylase, putative, expressed	blups17
Chr06_60634058	6	60634058	6.08E-06	0.022590381	Sobic.006G275100	Intergenic	494	AT4G27940.1	ATMTM1,MTM1	manganese tracking factor for mitochondrial SOD2	LOC_Os01g12470.1	mitochondrial carrier protein, putative, expressed	blups17
Chr06_42780861	6	42780861	6.83E-06	0.025100226	Sobic.006G067500	Intergenic	382	AT3G09970.1		Calcineurin-like metallo-phosphoesterase superfamily protein	LOC_Os04g33470.1	Ser/Thr protein phosphatase family protein, putative, expressed	blups17
Chr06_42780275	6	42780275	1.96E-06	0.026977684	Sobic.006G067500	Intergenic	968	AT3G09970.1		Calcineurin-like metallo-phosphoesterase superfamily protein	LOC_Os04g33470.1	Ser/Thr protein phosphatase family protein, putative, expressed	blups1617
Chr06_42782617	6	42782617	1.99E-06	0.026977684	Sobic.006G067500	genic	0	AT3G09970.1		Calcineurin-like metallo-phosphoesterase superfamily protein	LOC_Os04g33470.1	Ser/Thr protein phosphatase family protein, putative, expressed	blups1617
Chr07_5355119	7	5355119	7.49E-06	0.027203148	Sobic.007G052300	genic	0	AT4G19350.1	EMB3006	embryo defective 3006	LOC_Os08g06520.1	expressed protein	blups17
Chr06_45153604	6	45153604	8.08E-06	0.029059357	Sobic.006G082700	Intergenic	6	AT1G21770.1		Acyl-CoA N-acyltransferases (NAT) superfamily protein	LOC_Os04g35200.1	expressed protein	blups17
Chr06_45165837	6	45165837	8.43E-06	0.029975308	Sobic.006G082900	genic	0	AT4G17010.1			LOC_Os02g29220.1	expressed protein	blups17
Chr06_42780275	6	42780275	8.94E-06	0.031464974	Sobic.006G067500	Intergenic	968	AT3G09970.1		Calcineurin-like metallo-phosphoesterase superfamily protein	LOC_Os04g33470.1	Ser/Thr protein phosphatase family protein, putative, expressed	blups17
Chr02_19731863	2	19731863	9.30E-06	0.031604553	Sobic.002G133600	Intergenic	-3872						blups17
Chr03_59039659	3	59039659	9.45E-06	0.031604553	Sobic.003G252100	Intergenic	-6401	AT5G44180.1		Homeodomain-like transcriptional regulator	LOC_Os05g48820.1	DDT, putative, expressed	blups17
Chr03_59044336	3	59044336	9.15E-06	0.031604553	Sobic.003G252200	Intergenic	10270	AT5G44180.1		Homeodomain-like transcriptional regulator	LOC_Os05g48820.1	DDT, putative, expressed	blups17
Chr03_59047113	3	59047113	9.45E-06	0.031604553	Sobic.003G252200	Intergenic	7493	AT5G44180.1		Homeodomain-like transcriptional regulator	LOC_Os05g48820.1	DDT, putative, expressed	blups17
Chr07_5480722	7	5480722	9.41E-06	0.031604553	Sobic.007G054400	genic	0	AT3G06250.1	FRS7	FAR1-related sequence 7	LOC_Os08g06930.1	transposon protein, putative, unclassified, expressed	blups17
Chr10_57903005	10	57903005	9.54E-06	0.031604553	Sobic.010G236300	Intergenic	-17611	AT4G30080.1	ARF16	auxin response factor 16	LOC_Os06g47150.3	auxin response factor 18, putative, expressed	blups17
Chr02_63660535	2	63660535	1.03E-05	0.033434942	Sobic.002G249400	Intergenic	1072	AT1G20925.1		Auxin efflux carrier family protein	LOC_Os09g31478.1	auxin efflux carrier component, putative, expressed	blups17
Chr09_55412826	9	55412826	1.03E-05	0.033434942	Sobic.009G206100	Intergenic	1516				LOC_Os03g40040.1	expressed protein	blups17
Chr01_56163107	1	56163107	1.06E-05	0.033572567	Sobic.001G286600	genic	0	AT2G35490.1		Plastid-lipid associated protein PAP / fibrillin family protein	LOC_Os10g42500.1	PAP fibrillin family domain containing protein, expressed	blups17
Chr06_1591354	6	1591354	1.06E-05	0.033572567	Sobic.006G010900	Intergenic	-430	AT3G24430.1	HCF101	ATP binding	LOC_Os01g52170.1	expressed protein	blups17
Chr06_42782617	6	42782617	1.05E-05	0.033572567	Sobic.006G067500	genic	0	AT3G09970.1		Calcineurin-like metallo-phosphoesterase superfamily protein	LOC_Os04g33470.1	Ser/Thr protein phosphatase family protein, putative, expressed	blups17
Chr02_11090416	2	11090416	1.16E-05	0.035399566	Sobic.002G100100	Intergenic	-29				LOC_Os07g02970.1	expressed protein	blups17
Chr06_45275399	6	45275399	1.16E-05	0.035399566	Sobic.006G083700	Intergenic	-7884				LOC_Os04g35390.1	expressed protein	blups17
Chr09_55410201	9	55410201	1.16E-05	0.035399566	Sobic.009G206000	Intergenic	-1413	AT3G16520.3	UGT88A1	UDP-glucosyl transferase 88A1	LOC_Os05g45180.1	anthocyanidin 5,3-O-glucosyltransferase, putative, expressed	blups17
Chr09_55417585	9	55417585	1.15E-05	0.035399566	Sobic.009G206100	genic	0				LOC_Os03g40040.1	expressed protein	blups17
Chr01_66995303	1	66995303	1.21E-05	0.036248659	Sobic.001G382000	Intergenic	1139	AT3G08720.1	ATPK19,ATPK2,ATS6K2,S6K2	serine/threonine protein kinase 2	LOC_Os03g21620.1	AGC_AGC_other_RS6K_like.1 - ACG kinases include homologs to PKA, PKG and PKC, expressed	blups17
Chr07_5364527	7	5364527	1.21E-05	0.036248659	Sobic.007G052700	genic	0	AT1G31812.1	ACBP,ACBP6	acyl-CoA-binding protein 6	LOC_Os08g06550.1	acyl CoA binding protein, putative, expressed	blups17
Chr07_5487020	7	5487020	1.23E-05	0.036405698	Sobic.007G054400	Intergenic	-3956	AT3G06250.1	FRS7	FAR1-related sequence 7	LOC_Os08g06930.1	transposon protein, putative, unclassified, expressed	blups17
Chr05_65161622	5	65161622	1.98E-07	0.036743634	Sobic.005G171900	Intergenic	154				LOC_Os11g38250.1	expressed protein	blups18IP
Chr05_65108412	5	65108412	6.00E-07	0.036743634	Sobic.005G171300	Intergenic	3656				LOC_Os07g02970.1	expressed protein	blups18IP
Chr05_65154147	5	65154147	6.01E-07	0.036743634	Sobic.005G171800	Intergenic	-4850	AT5G03390.1		Protein of unknown function (DUF295)	LOC_Os04g25140.1	OsFBDUF20 - F-box and DUF domain containing protein, expressed	blups18IP
Chr05_65156610	5	65156610	6.47E-07	0.036743634	Sobic.005G171900	Intergenic	5166				LOC_Os11g38250.1	expressed protein	blups18IP
Chr05_65165929	5	65165929	7.70E-07	0.036743634	Sobic.005G171900	Intergenic	-2870				LOC_Os11g38250.1	expressed protein	blups18IP
Chr05_65150993	5	65150993	1.09E-06	0.036743634	Sobic.005G171800	Intergenic	-1696	AT5G03390.1		Protein of unknown function (DUF295)	LOC_Os04g25140.1	OsFBDUF20 - F-box and DUF domain containing protein, expressed	blups18IP
Chr05_65152044	5	65152044	1.09E-06	0.036743634	Sobic.005G171800	Intergenic	-2747	AT5G03390.1		Protein of unknown function (DUF295)	LOC_Os04g25140.1	OsFBDUF20 - F-box and DUF domain containing protein, expressed	blups18IP
Chr05_65158738	5	65158738	1.34E-06	0.036743634	Sobic.005G171900	Intergenic	3038				LOC_Os11g38250.1	expressed protein	blups18IP
Chr05_65150100	5	65150100	1.57E-06	0.036743634	Sobic.005G171800	Intergenic	-803	AT5G03390.1		Protein of unknown function (DUF295)	LOC_Os04g25140.1	OsFBDUF20 - F-box and DUF domain containing protein, expressed	blups18IP
Chr05_65155388	5	65155388	1.70E-06	0.036743634	Sobic.005G171800	Intergenic	-6091	AT5G03390.1		Protein of unknown function (DUF295)	LOC_Os04g25140.1	OsFBDUF20 - F-box and DUF domain containing protein, expressed	blups18IP
Chr05_65147464	5	65147464	1.82E-06	0.036743634	Sobic.005G171800	genic	0	AT5G03390.1		Protein of unknown function (DUF295)	LOC_Os04g25140.1	OsFBDUF20 - F-box and DUF domain containing protein, expressed	blups18IP
Chr05_65157426	5	65157426	1.95E-06	0.036743634	Sobic.005G171900	Intergenic	4350				LOC_Os11g38250.1	expressed protein	blups18IP
Chr05_65153240	5	65153240	2.20E-06	0.036743634	Sobic.005G171800	Intergenic	-3943	AT5G03390.1		Protein of unknown function (DUF295)	LOC_Os04g25140.1	OsFBDUF20 - F-box and DUF domain containing protein, expressed	blups18IP
Chr05_65134615	5	65134615	2.34E-06	0.036743634	Sobic.005G171600	genic	0				LOC_Os07g02980.1	expressed protein	blups18IP
Chr08_51333731	8	51333731	2.49E-06	0.036743634	Sobic.008G110400	genic	0	AT4G37680.1	HHP4	heptahelical protein 4	LOC_Os12g32640.1	haemolysin-III, putative, expressed	blups18IP
Chr08_51343695	8	51343695	2.49E-06	0.036743634	Sobic.008G110450	Intergenic	55						blups18IP
Chr08_51347573	8	51347573	2.49E-06	0.036743634	Sobic.008G110500	genic	0	AT4G16710.2		glycosyltransferase family protein 28	LOC_Os02g26814.1	UDP-N-acetylglucosamine transferase subunit ALG13, putative, expressed	blups18IP
Chr08_51358566	8	51358566	2.49E-06	0.036743634	Sobic.008G110600	genic	0	AT4G24460.1	CLT2	CRT (chloroquine-resistance transporter)-like transporter 2	LOC_Os12g32650.1	expressed protein	blups18IP
Chr08_51365567	8	51365567	2.49E-06	0.036743634	Sobic.008G110600	Intergenic	-4984	AT4G24460.1	CLT2	CRT (chloroquine-resistance transporter)-like transporter 2	LOC_Os12g32650.1	expressed protein	blups18IP
Chr08_51369704	8	51369704	2.49E-06	0.036743634	Sobic.008G110600	Intergenic	-9121	AT4G24460.1	CLT2	CRT (chloroquine-resistance transporter)-like transporter 2	LOC_Os12g32650.1	expressed protein	blups18IP
Chr08_51376895	8	51376895	2.49E-06	0.036743634	Sobic.008G110600	Intergenic	-16312	AT4G24460.1	CLT2	CRT (chloroquine-resistance transporter)-like transporter 2	LOC_Os12g32650.1	expressed protein	blups18IP
Chr08_51412985	8	51412985	2.49E-06	0.036743634	Sobic.008G110600	Intergenic	-52402	AT4G24460.1	CLT2	CRT (chloroquine-resistance transporter)-like transporter 2	LOC_Os12g32650.1	expressed protein	blups18IP
Chr05_65146122	5	65146122	2.61E-06	0.036743634	Sobic.005G171800	Intergenic	703	AT5G03390.1		Protein of unknown function (DUF295)	LOC_Os04g25140.1	OsFBDUF20 - F-box and DUF domain containing protein, expressed	blups18IP
Chr05_65157223	5	65157223	2.70E-06	0.036743634	Sobic.005G171900	Intergenic	4553				LOC_Os11g38250.1	expressed protein	blups18IP
Chr05_65152225	5	65152225	2.83E-06	0.036743634	Sobic.005G171800	Intergenic	-2928	AT5G03390.1		Protein of unknown function (DUF295)	LOC_Os04g25140.1	OsFBDUF20 - F-box and DUF domain containing protein, expressed	blups18IP
Chr05_65147725	5	65147725	2.95E-06	0.036743634	Sobic.005G171800	genic	0	AT5G03390.1		Protein of unknown function (DUF295)	LOC_Os04g25140.1	OsFBDUF20 - F-box and DUF domain containing protein, expressed	blups18IP
Chr05_65150354	5	65150354	2.95E-06	0.036743634	Sobic.005G171800	Intergenic	-1057	AT5G03390.1		Protein of unknown function (DUF295)	LOC_Os04g25140.1	OsFBDUF20 - F-box and DUF domain containing protein, expressed	blups18IP
Chr05_65119380	5	65119380	3.04E-06	0.036743634	Sobic.005G171300	Intergenic	-5044				LOC_Os07g02970.1	expressed protein	blups18IP
Chr04_5196188	4	5196188	1.32E-05	0.038809692	Sobic.004G064300	Intergenic	-1942	AT1G26160.1		Metal-dependent phosphohydrolase	LOC_Os02g08260.1	HD domain containing protein 2, putative, expressed	blups17
Chr01_74232855	1	74232855	1.35E-05	0.039305542	Sobic.001G469500	Intergenic	-2367	AT3G18830.1	ATPLT5,ATPMT5,PMT5	polyol/monosaccharide transporter 5	LOC_Os03g10100.1	transporter family protein, putative, expressed	blups17
Chr08_51373903	8	51373903	3.43E-06	0.040007528	Sobic.008G110600	Intergenic	-13320	AT4G24460.1	CLT2	CRT (chloroquine-resistance transporter)-like transporter 2	LOC_Os12g32650.1	expressed protein	blups18IP
Chr09_55413500	9	55413500	1.39E-05	0.040132904	Sobic.009G206100	Intergenic	842				LOC_Os03g40040.1	expressed protein	blups17
Chr07_5483213	7	5483213	1.41E-05	0.040312415	Sobic.007G054400	Intergenic	-149	AT3G06250.1	FRS7	FAR1-related sequence 7	LOC_Os08g06930.1	transposon protein, putative, unclassified, expressed	blups17
Chr04_5436522	4	5436522	1.45E-05	0.040759073	Sobic.004G066700	Intergenic	1230	AT5G10970.1		C2H2 and C2HC zinc fingers superfamily protein	LOC_Os02g08510.1	ZOS2-04 - C2H2 zinc finger protein, expressed	blups17
Chr09_55426055	9	55426055	1.44E-05	0.040759073	Sobic.009G206200	Intergenic	-739	AT1G22660.1		Polynucleotide adenylyltransferase family protein	LOC_Os12g07350.1	tRNA nucleotidyltransferase/polyA polymerase family protein, putative, expressed	blups17
Chr09_55453279	9	55453279	1.49E-05	0.041689636	Sobic.009G206600	Intergenic	788	AT1G16740.1		Ribosomal protein L20	LOC_Os05g45220.1	50S ribosomal protein L20, putative, expressed	blups17
Chr03_59043305	3	59043305	1.52E-05	0.042020679	Sobic.003G252100	Intergenic	-10047	AT5G44180.1		Homeodomain-like transcriptional regulator	LOC_Os05g48820.1	DDT, putative, expressed	blups17
Chr10_57903005	10	57903005	3.25E-06	0.042332732	Sobic.010G236300	Intergenic	-17611	AT4G30080.1	ARF16	auxin response factor 16	LOC_Os06g47150.3	auxin response factor 18, putative, expressed	blups1617
Chr06_57425466	6	57425466	3.40E-06	0.042638445	Sobic.006G230800	Intergenic	334	AT4G10270.1		Wound-responsive family protein	LOC_Os04g54240.1	wound induced protein, putative, expressed	blups1617
Chr09_55432370	9	55432370	1.56E-05	0.042726251	Sobic.009G206300	Intergenic	-810	AT3G16520.3	UGT88A1	UDP-glucosyl transferase 88A1	LOC_Os05g45200.1	anthocyanidin 5,3-O-glucosyltransferase, putative, expressed	blups17
Chr05_65147938	5	65147938	3.89E-06	0.04381707	Sobic.005G171800	genic	0	AT5G03390.1		Protein of unknown function (DUF295)	LOC_Os04g25140.1	OsFBDUF20 - F-box and DUF domain containing protein, expressed	blups18IP
Chr05_65154940	5	65154940	4.01E-06	0.04381707	Sobic.005G171800	Intergenic	-5643	AT5G03390.1		Protein of unknown function (DUF295)	LOC_Os04g25140.1	OsFBDUF20 - F-box and DUF domain containing protein, expressed	blups18IP
Chr08_51376789	8	51376789	4.64E-06	0.049051481	Sobic.008G110600	Intergenic	-16206	AT4G24460.1	CLT2	CRT (chloroquine-resistance transporter)-like transporter 2	LOC_Os12g32650.1	expressed protein	blups18IP
Chr03_4593439	3	4593439	4.91E-06	0.050335853	Sobic.003G050500	genic	0				LOC_Os02g14910.1	bZIP transcription factor family protein, putative, expressed	blups18IP
Chr06_53241635	6	53241635	1.93E-05	0.052668316	Sobic.006G177600	Intergenic	-1740	AT2G17710.1			LOC_Os04g47310.1	expressed protein	blups17
Chr06_45285580	6	45285580	1.96E-05	0.05286806	Sobic.006G083800	Intergenic	254	AT1G34320.1		Protein of unknown function (DUF668)	LOC_Os04g35410.1	expressed protein	blups17
Chr06_45246371	6	45246371	2.02E-05	0.054172534	Sobic.006G083600	Intergenic	-2054	AT4G06676.1			LOC_Os04g35380.1	expressed protein	blups17
Chr05_65153174	5	65153174	5.67E-06	0.056475034	Sobic.005G171800	Intergenic	-3877	AT5G03390.1		Protein of unknown function (DUF295)	LOC_Os04g25140.1	OsFBDUF20 - F-box and DUF domain containing protein, expressed	blups18IP
Chr06_45594124	6	45594124	2.21E-05	0.058833374	Sobic.006G086600	Intergenic	370	AT5G13680.1	ABO1,ELO2	IKI3 family protein	LOC_Os07g37640.1	IKI3 family protein, expressed	blups17
Chr04_6489160	4	6489160	6.29E-06	0.060899126	Sobic.004G078700	Intergenic	-2693	AT3G57890.1		Tubulin binding cofactor C domain-containing protein	LOC_Os02g10130.1	tubulin binding cofactor C, putative, expressed	blups18IP
Chr05_1692686	5	1692686	7.15E-06	0.065661683	Sobic.005G018900	Intergenic	739	AT3G08510.2	ATPLC2,PLC2	phospholipase C 2	LOC_Os07g49330.1	phospholipase C, putative, expressed	blups18IP
Chr05_65127847	5	65127847	7.17E-06	0.065661683	Sobic.005G171500	genic	0				LOC_Os07g03040.1	expressed protein	blups18IP
Chr09_55436999	9	55436999	5.43E-06	0.065796208	Sobic.009G206400	Intergenic	-243	AT3G16520.3	UGT88A1	UDP-glucosyl transferase 88A1	LOC_Os05g45200.1	anthocyanidin 5,3-O-glucosyltransferase, putative, expressed	blups1617
Chr02_11089711	2	11089711	2.56E-05	0.066806676	Sobic.002G100100	genic	0				LOC_Os07g02970.1	expressed protein	blups17
Chr03_55531127	3	55531127	2.54E-05	0.066806676	Sobic.003G220100	Intergenic	1006						blups17
Chr06_45243609	6	45243609	2.57E-05	0.066806676	Sobic.006G083600	genic	0	AT4G06676.1			LOC_Os04g35380.1	expressed protein	blups17
Chr05_62179204	5	62179204	2.63E-05	0.067960875	Sobic.005G151700	Intergenic	-5461	AT5G50260.1		Cysteine proteinases superfamily protein	LOC_Os11g14900.2	thiol protease SEN102 precursor, putative, expressed	blups17
Chr04_62240189	4	62240189	5.98E-06	0.069922133	Sobic.004G279700	Intergenic	-112	AT5G56550.1	ATOXS3,OXS3	oxidative stress 3	LOC_Os02g45930.1	expressed protein	blups1617
Chr06_45168915	6	45168915	2.82E-05	0.071205261	Sobic.006G082900	Intergenic	-143	AT4G17010.1			LOC_Os02g29220.1	expressed protein	blups17
Chr06_60649217	6	60649217	2.79E-05	0.071205261	Sobic.006G275401	Intergenic	-423				LOC_Os04g58940.1	expressed protein	blups17
Chr06_60675373	6	60675373	2.82E-05	0.071205261	Sobic.006G275600	Intergenic	-733	AT1G49170.1		Protein of unknown function (DUF167)	LOC_Os04g58970.1	uncharacterized ACR, YggU family COG1872 containing protein, expressed	blups17
Chr03_8710394	3	8710394	2.87E-05	0.071736692	Sobic.003G098800	genic	0	AT1G18100.1	E12A11,MFT	PEBP (phosphatidylethanolamine-binding protein) family protein	LOC_Os01g02120.1	osMFT2 MFT-Like2 homologous to Mother of FT and TFL1 gene; contains Pfam profile PF01161: Phosphatidylethanolamine-binding protein, expressed	blups17
Chr06_45274685	6	45274685	2.91E-05	0.072381173	Sobic.006G083700	Intergenic	-7170				LOC_Os04g35390.1	expressed protein	blups17
Chr08_1391380	8	1391380	8.28E-06	0.072549464	Sobic.008G016900	genic	0	AT3G24090.1		glutamine-fructose-6-phosphate transaminase (isomerizing)s;sugar binding;transaminases	LOC_Os12g03720.1	glucosamine--fructose-6-phosphate aminotransferase 1, putative, expressed	blups18IP
Chr05_65156355	5	65156355	8.36E-06	0.072549464	Sobic.005G171900	Intergenic	5421				LOC_Os11g38250.1	expressed protein	blups18IP
Chr06_57286082	6	57286082	2.98E-05	0.07358274	Sobic.006G228200	Intergenic	-5796	AT4G27290.1		S-locus lectin protein kinase family protein	LOC_Os04g54140.1	receptor-like kinase, putative, expressed	blups17
Chr05_65148576	5	65148576	8.81E-06	0.074562484	Sobic.005G171800	genic	0	AT5G03390.1		Protein of unknown function (DUF295)	LOC_Os04g25140.1	OsFBDUF20 - F-box and DUF domain containing protein, expressed	blups18IP
Chr02_63672978	2	63672978	3.08E-05	0.075426816	Sobic.002G249600	Intergenic	849	AT1G21270.1	WAK2	wall-associated kinase 2	LOC_Os09g29510.1	OsWAK80 - OsWAK receptor-like protein kinase, expressed	blups17
Chr02_69152566	2	69152566	4.69E-07	0.078983882	Sobic.002G319832	genic	0	AT3G50940.1		P-loop containing nucleoside triphosphate hydrolases superfamily protein	LOC_Os07g33390.1	BCS1 protein, putative, expressed	blups16
Chr02_69155356	2	69155356	4.28E-07	0.078983882	Sobic.002G319900	genic	0	AT3G50930.1	BCS1	cytochrome BC1 synthesis	LOC_Os03g38800.1	AAA family ATPase, putative, expressed	blups16
Chr07_57331816	7	57331816	3.27E-05	0.079572428	Sobic.007G143500	Intergenic	-498	AT4G14342.1		Splicing factor 3B subunit 5/RDS3 complex subunit 10	LOC_Os08g34480.1	splicing factor 3B subunit 5, putative, expressed	blups17
Chr01_72275778	1	72275778	1.13E-05	0.080635706	Sobic.001G446000	Intergenic	35	AT4G34500.1		Protein kinase superfamily protein	LOC_Os03g12680.1	protein kinase, putative, expressed	blups1617
Chr01_74232855	1	74232855	7.98E-06	0.080635706	Sobic.001G469500	Intergenic	-2367	AT3G18830.1	ATPLT5,ATPMT5,PMT5	polyol/monosaccharide transporter 5	LOC_Os03g10100.1	transporter family protein, putative, expressed	blups1617
Chr01_74979594	1	74979594	1.23E-05	0.080635706	Sobic.001G477350	Intergenic	2						blups1617
Chr01_78678045	1	78678045	9.57E-06	0.080635706	Sobic.001G521600	Intergenic	50	AT5G25930.1		Protein kinase family protein with leucine-rich repeat domain	LOC_Os02g13410.1	leucine-rich repeat family protein, putative, expressed	blups1617
Chr02_11093381	2	11093381	1.19E-05	0.080635706	Sobic.002G100100	Intergenic	-2994				LOC_Os07g02970.1	expressed protein	blups1617
Chr02_11095438	2	11095438	7.91E-06	0.080635706	Sobic.002G100200	Intergenic	4983				LOC_Os07g02970.1	expressed protein	blups1617
Chr02_5052001	2	5052001	1.18E-05	0.080635706	Sobic.002G053300	genic	0	AT3G46530.1	RPP13	NB-ARC domain-containing disease resistance protein	LOC_Os10g41900.1	mla1, putative, expressed	blups1617
Chr02_5052001	2	5052001	1.18E-05	0.080635706	Sobic.002G053200	genic	0	AT2G44710.1		RNA-binding (RRM/RBD/RNP motifs) family protein	LOC_Os07g08320.1	RNA recognition motif containing protein, expressed	blups1617
Chr02_63669540	2	63669540	1.20E-05	0.080635706	Sobic.002G249500	genic	0	AT5G42820.2	ATU2AF35B,U2AF35B	Zinc finger C-x8-C-x5-C-x3-H type family protein	LOC_Os09g31482.1	splicing factor U2AF, putative, expressed	blups1617
Chr02_63677170	2	63677170	8.85E-06	0.080635706	Sobic.002G249600	Intergenic	-585	AT1G21270.1	WAK2	wall-associated kinase 2	LOC_Os09g29510.1	OsWAK80 - OsWAK receptor-like protein kinase, expressed	blups1617
Chr02_63679133	2	63679133	8.85E-06	0.080635706	Sobic.002G249650	genic	0	AT1G10000.1		Ribonuclease H-like superfamily protein	LOC_Os09g15410.1	retrotransposon protein, putative, unclassified	blups1617
Chr03_59044336	3	59044336	1.07E-05	0.080635706	Sobic.003G252200	Intergenic	10270	AT5G44180.1		Homeodomain-like transcriptional regulator	LOC_Os05g48820.1	DDT, putative, expressed	blups1617
Chr03_71010517	3	71010517	1.28E-05	0.080635706	Sobic.003G401800	Intergenic	1992	AT3G07210.1			LOC_Os01g68830.1	expressed protein	blups1617
Chr03_71022243	3	71022243	1.26E-05	0.080635706	Sobic.003G402000	genic	0	AT3G02830.1	ZFN1	zinc finger protein 1	LOC_Os01g68860.1	zinc finger C-x8-C-x5-C-x3-H type family protein, expressed	blups1617
Chr04_62190776	4	62190776	7.80E-06	0.080635706	Sobic.004G279200	Intergenic	491	AT5G06750.1		Protein phosphatase 2C family protein	LOC_Os02g46080.1	protein phosphatase 2C, putative, expressed	blups1617
Chr04_62195106	4	62195106	1.26E-05	0.080635706	Sobic.004G279200	Intergenic	-1045	AT5G06750.1		Protein phosphatase 2C family protein	LOC_Os02g46080.1	protein phosphatase 2C, putative, expressed	blups1617
Chr06_45175741	6	45175741	1.00E-05	0.080635706	Sobic.006G083000	genic	0	AT1G60940.2	SNRK2-10,SNRK2.10,SRK2B	SNF1-related protein kinase 2.10	LOC_Os04g35240.1	CAMK_CAMK_like.25 - CAMK includes calcium/calmodulin depedent protein kinases, expressed	blups1617
Chr06_45584751	6	45584751	1.09E-05	0.080635706	Sobic.006G086500	Intergenic	279	AT1G53570.2	MAP3KA,MAPKKK3	mitogen-activated protein kinase kinase kinase 3	LOC_Os04g35700.1	STE_MEKK_ste11_MAP3K.16 - STE kinases include homologs to sterile 7, sterile 11 and sterile 20 from yeast, expressed	blups1617
Chr06_58355369	6	58355369	8.55E-06	0.080635706	Sobic.006G243300	Intergenic	-785				LOC_Os03g25670.1	expressed protein	blups1617
Chr06_60626650	6	60626650	9.73E-06	0.080635706	Sobic.006G275000	Intergenic	3316	AT2G36250.1	ATFTSZ2-1,FTSZ2-1	Tubulin/FtsZ family protein	LOC_Os03g44420.1	tubulin/FtsZ domain containing protein, putative, expressed	blups1617
Chr06_60627841	6	60627841	1.19E-05	0.080635706	Sobic.006G275000	Intergenic	2125	AT2G36250.1	ATFTSZ2-1,FTSZ2-1	Tubulin/FtsZ family protein	LOC_Os03g44420.1	tubulin/FtsZ domain containing protein, putative, expressed	blups1617
Chr07_5364527	7	5364527	9.89E-06	0.080635706	Sobic.007G052700	genic	0	AT1G31812.1	ACBP,ACBP6	acyl-CoA-binding protein 6	LOC_Os08g06550.1	acyl CoA binding protein, putative, expressed	blups1617
Chr09_55390394	9	55390394	1.08E-05	0.080635706	Sobic.009G205800	Intergenic	1863	AT3G16520.3	UGT88A1	UDP-glucosyl transferase 88A1	LOC_Os01g64910.1	anthocyanidin 5,3-O-glucosyltransferase, putative, expressed	blups1617
Chr10_12349133	10	12349133	9.93E-06	0.080635706	Sobic.010G115700	Intergenic	-952	AT1G68850.1		Peroxidase superfamily protein	LOC_Os06g16350.1	peroxidase precursor, putative, expressed	blups1617
Chr10_12407414	10	12407414	8.80E-06	0.080635706	Sobic.010G116100	Intergenic	5673	AT5G45540.1		Protein of unknown function (DUF594)	LOC_Os07g12100.1	expressed protein	blups1617
Chr10_57921670	10	57921670	7.31E-06	0.080635706	Sobic.010G236400	Intergenic	567	AT4G22285.1		Ubiquitin C-terminal hydrolases superfamily protein	LOC_Os09g24250.1	ubiquitin carboxyl-terminal hydrolase domain containing protein, expressed	blups1617
Chr04_56399623	4	56399623	3.40E-05	0.08213049	Sobic.004G214200	Intergenic	-369	AT3G24506.1			LOC_Os02g40040.1	expressed protein	blups17
Chr02_63780929	2	63780929	3.48E-05	0.083422213	Sobic.002G250550	Intergenic	2196	AT1G20970.1			LOC_Os08g40250.1	expressed protein	blups17
Chr06_45165837	6	45165837	1.40E-05	0.086381045	Sobic.006G082900	genic	0	AT4G17010.1			LOC_Os02g29220.1	expressed protein	blups1617
Chr04_65342596	4	65342596	3.70E-05	0.088049132	Sobic.004G317401	Intergenic	-586	AT2G05940.1		Protein kinase superfamily protein	LOC_Os02g53750.1	tyrosine protein kinase domain containing protein, putative, expressed	blups17
Chr09_55549989	9	55549989	3.74E-05	0.088250319	Sobic.009G208200	Intergenic	1199	AT2G34260.1		transducin family protein / WD-40 repeat family protein	LOC_Os07g46620.1	WD repeat-containing protein 55, putative, expressed	blups17
Chr08_1392570	8	1392570	1.09E-05	0.089783814	Sobic.008G016900	genic	0	AT3G24090.1		glutamine-fructose-6-phosphate transaminase (isomerizing)s;sugar binding;transaminases	LOC_Os12g03720.1	glucosamine--fructose-6-phosphate aminotransferase 1, putative, expressed	blups18IP
Chr04_62289470	4	62289470	1.51E-05	0.089915335	Sobic.004G280500	Intergenic	2286	AT2G46870.1	NGA1	AP2/B3-like transcriptional factor family protein	LOC_Os02g45850.1	B3 DNA binding domain containing protein, expressed	blups1617
Chr06_45183898	6	45183898	1.49E-05	0.089915335	Sobic.006G083100	Intergenic	-1928	AT1G31220.1		Formyl transferase	LOC_Os08g39160.1	formyl transferase, putative, expressed	blups1617
Chr03_55531127	3	55531127	1.73E-05	0.090449548	Sobic.003G220100	Intergenic	1006						blups1617
Chr03_71016968	3	71016968	1.58E-05	0.090449548	Sobic.003G401900	Intergenic	339	AT1G65295.1			LOC_Os01g68840.1	CRP6 - Cysteine-rich family protein precursor, expressed	blups1617
Chr03_71073503	3	71073503	1.71E-05	0.090449548	Sobic.003G402500	Intergenic	-1193	AT5G48720.2	XRI,XRI1	x-ray induced transcript 1	LOC_Os01g68930.1	expressed protein	blups1617
Chr06_57457392	6	57457392	1.69E-05	0.090449548	Sobic.006G231700	Intergenic	279	AT2G03870.2		Small nuclear ribonucleoprotein family protein	LOC_Os08g08040.1	LSM domain containing protein, expressed	blups1617
Chr06_60629823	6	60629823	1.69E-05	0.090449548	Sobic.006G275000	Intergenic	143	AT2G36250.1	ATFTSZ2-1,FTSZ2-1	Tubulin/FtsZ family protein	LOC_Os03g44420.1	tubulin/FtsZ domain containing protein, putative, expressed	blups1617
Chr07_5480722	7	5480722	1.69E-05	0.090449548	Sobic.007G054400	genic	0	AT3G06250.1	FRS7	FAR1-related sequence 7	LOC_Os08g06930.1	transposon protein, putative, unclassified, expressed	blups1617
Chr07_5483213	7	5483213	1.72E-05	0.090449548	Sobic.007G054400	Intergenic	-149	AT3G06250.1	FRS7	FAR1-related sequence 7	LOC_Os08g06930.1	transposon protein, putative, unclassified, expressed	blups1617
Chr07_5486249	7	5486249	1.64E-05	0.090449548	Sobic.007G054400	Intergenic	-3185	AT3G06250.1	FRS7	FAR1-related sequence 7	LOC_Os08g06930.1	transposon protein, putative, unclassified, expressed	blups1617
Chr06_45272431	6	45272431	3.98E-05	0.093411263	Sobic.006G083700	Intergenic	-4916				LOC_Os04g35390.1	expressed protein	blups17
Chr06_60670596	6	60670596	4.03E-05	0.093921256	Sobic.006G275600	Intergenic	1829	AT1G49170.1		Protein of unknown function (DUF167)	LOC_Os04g58970.1	uncharacterized ACR, YggU family COG1872 containing protein, expressed	blups17
Chr06_60634058	6	60634058	8.40E-07	0.094267819	NA	NA	NA	NA	NA	NA	NA	NA	blups16
Chr07_5486249	7	5486249	4.14E-05	0.095189003	Sobic.007G054400	Intergenic	-3185	AT3G06250.1	FRS7	FAR1-related sequence 7	LOC_Os08g06930.1	transposon protein, putative, unclassified, expressed	blups17
Chr09_55547091	9	55547091	4.13E-05	0.095189003	Sobic.009G208100	Intergenic	-405	AT3G01090.2	AKIN10,KIN10,SNRK1.1	SNF1 kinase homolog 10	LOC_Os05g45420.3	CAMK_KIN1/SNF1/Nim1_like_AMPKh.3 - CAMK includes calcium/calmodulin depedent protein kinases, expressed	blups17
Chr06_53233877	6	53233877	4.17E-05	0.095199693	Sobic.006G177400	genic	0	AT4G14210.1	PDE226,PDS,PDS3	phytoene desaturase 3	LOC_Os04g47290.3	amine oxidase, putative, expressed	blups17
Chr06_53233877	6	53233877	4.17E-05	0.095199693	Sobic.006G177500	genic	0	AT1G76040.2	CPK29	calcium-dependent protein kinase 29	LOC_Os04g47300.1	CAMK_CAMK_like.26 - CAMK includes calcium/calmodulin depedent protein kinases, expressed	blups17
Chr01_66842304	1	66842304	4.23E-05	0.095919777	Sobic.001G380300	Intergenic	1119						blups17
Chr05_64448035	5	64448035	1.20E-05	0.096596166	Sobic.005G166900	genic	0	AT3G26300.1	CYP71B34	cytochrome P450, family 71, subfamily B, polypeptide 34	LOC_Os01g27890.1	cytochrome P450, putative, expressed	blups18IP
Chr05_3697622	5	3697622	4.33E-05	0.097469141	Sobic.005G040700	genic	0	AT1G30450.1	ATCCC1,CCC1,HAP5	cation-chloride co-transporter 1	LOC_Os08g23440.1	amino acid permease family protein, putative, expressed	blups17
Chr04_62240189	4	62240189	4.39E-05	0.098262024	Sobic.004G279700	Intergenic	-112	AT5G56550.1	ATOXS3,OXS3	oxidative stress 3	LOC_Os02g45930.1	expressed protein	blups17
Chr02_12139219	2	12139219	1.25E-05	0.098287546	Sobic.002G103400	Intergenic	-6331						blups18IP
Chr03_60537672	3	60537672	4.44E-05	0.098601126	Sobic.003G268700	Intergenic	-4071	AT4G26890.1	MAPKKK16	mitogen-activated protein kinase kinase kinase 16	LOC_Os01g50370.1	STE_MEKK_ste11_MAP3K.4 - STE kinases include homologs to sterile 7, sterile 11 and sterile 20 from yeast, expressed	blups17
Chr06_57429806	6	57429806	1.93E-05	0.099282592	Sobic.006G230900	Intergenic	2552	AT4G10265.1		Wound-responsive family protein	LOC_Os04g54240.1	wound induced protein, putative, expressed	blups1617
