# Supplementary material for: Conserved defense responses between maize and sorghum to Exserohilum turcicum
Source: BMC Plant Biol. 2020 Feb 10;20:67. doi: 10.1186/s12870-020-2275-z (PMC7011368; doi:10.1186/s12870-020-2275-z)
Supplement: Supplementary file 2 — Additional file 2: Table S2. The list of candidate maize genes and their sorghum orthologs. (CSV 6 kb) [file 12870_2020_2275_MOESM2_ESM.csv]

Maize Gene	Resource	Sorghum Gene	Sorghum chromosome	Sorghum gene start (bp)	Distance to closest association (bp)	Domain
Zm00001d024883Ê	Ding et al., 2015	SORBI_3006G009500	6	1,396,241	195,113	Zinc finger C2H2-type
Zm00001d011536	Li et al, 2018	SORBI_3003G249800	3	58,816,973	222,686	50S ribosomal protein L18Ae/60S ribosomal protein L20 and L18a
Zm00001d032900	Li et al, 2018	SORBI_3009G213200	9	55,885,958	335,969	Tetratricopeptide-like helical domain superfamily;Pentatricopeptide repeat
Zm00001d001806Ê	Poland et al., 2011; Li et al, 2018	SORBI_3006G270200	6	60,251,461	375,189	DNA mismatch repair protein MutS, C-terminal;DNA mismatch repair protein MutS, core domain superfamily;Smr domain superfamily;DNA mismatch repair protein MutS, core;AAA+ ATPase domain;Smr domain;P-loop containing nucleoside triphosphate hydrolase;Emdonuclease Muts2
Zm00001d028185Ê	Jamann et al., 2016	SORBI_3001G460300	1	73,569,424	394,262	Remorin, C-terminal
Zm00001d011595	Li et al, 2018	SORBI_3003G256100	3	59,439,564	395,228	Ion transport domain;EF-hand domain;Two pore calcium channel protein 1;EF-hand domain pair;Voltage-dependent channel domain superfamily;;
Zm00001d011629Ê	Hurni et al. 2015	SORBI_3003G263300	3	60,078,439	459,233	Protein kinase, ATP binding site;Serine-threonine/tyrosine-protein kinase, catalytic domain; Wall-associated receptor kinase, C-terminal;Wall-associated receptor kinase, galacturonan-binding domain;Serine/threonine-protein kinase, active site;Glyceraldehyde 3-phosphate dehydrogenase, NAD(P) binding domain;Glyceraldehyde-3-phosphate dehydrogenase, type I;NAD(P)-binding domain superfamily;Glycerald…
Zm00001d052437Ê	Ding et al., 2015	SORBI_3005G025300	5	2,273,890	581,204	4'-phosphopantetheinyl transferase domain superfamily
Zm00001d001980	Li et al, 2018	SORBI_3006G250800	6	58,954,789	599,420	UbiB domain;Protein kinase-like domain superfamily
Zm00001d017539	Li et al, 2018	SORBI_3004G287400	4	62,951,823	662,353	Mechanosensitive ion channel MscS-like, plants/fungi;Mechanosensitive ion channel MscS;LSM domain superfamily;Mechanosensitive ion channel MscS domain superfamily;;;
Zm00001d026076Ê	Poland et al., 2011	SORBI_3006G184400	6	53,957,362	715,727	Multi antimicrobial extrusion protein
Zm00001d017121	Van Inghelandt, 2012	SORBI_3004G205100	4	55,645,511	754,112	Glyceraldehyde 3-phosphate dehydrogenase, NAD(P) binding domain;Glyceraldehyde-3-phosphate dehydrogenase, type I;NAD(P)-binding domain superfamily;Glyceraldehyde 3-phosphate dehydrogenase, active site;Glyceraldehyde/Erythrose phosphate dehydrogenase family;Glyceraldehyde 3-phosphate dehydrogenase, catalytic domain;
Zm00001d042536	Li et al, 2018	SORBI_3003G386000	3	69,838,267	1,172,250	Ribokinase-like;Carbohydrate kinase PfkB;Ribokinase/fructokinase;Carbohydrate/puine kinase, PfkB, conserved site
Zm00001d020780	Wisser et al., 2011	SORBI_3002G231600	2	62,299,797	1,362,589	Glutathione S-transferase, N-terminal;Glutathione S-transferase, C-terminal-like;Thioredoxin-like superfamily;Glutathione S-transferase, C-terminal domain superfamily;Glutathione Transferase family;;
Zm00001d017418	Poland et al., 2011	SORBI_3004G300800	4	63,955,597	1,386,999	Aldehyde dehydrogenase NAD(P)-dependent;Aldehyde dehydrogenase, C-terminal;Aldehyde/histidinol dehydrogenase;Aldehyde dehydrogenase domain;Aldehyde dehydrogenase, N-terminal
Zm00001d021191Ê	Poland et al., 2011	SORBI_3002G267700	2	65,199,175	1,418,246	Basic-leucine zipper domain
Zm00001d015272Ê	Poland et al., 2011	SORBI_3004G040500	4	3,331,988	1,864,200	centromere-associated protein E
Zm00001d024807Ê	Ding et al., 2015	SORBI_3009G038900	9	3,630,510	3630510	Protein kinase, ATP binding site;Protein kinase-like domain superfamily;Mitogen-activated protein (MAP) kinase, conserved site;Protein kinase domain
Zm00001d033671Ê	Poland et al., 2011	SORBI_3001G121700	1	9,502,612	9502612	The fantastic four family
Zm00001d031423	Li et al, 2018	SORBI_3007G212200	7	64,094,065	>2000000	Zinc finger, AN1-type;Zinc finger, A20-type;AN1-like Zinc finger;Zinc finger, AN1-type;Zinc finger, A20-type;AN1-like Zinc finger;
Zm00001d005769Ê	Poland et al., 2011	SORBI_3002G204300	2	59,566,266	>2000000	BTB/POZ domain;NPH3 domain
Zm00001d052270	Li et al, 2018	SORBI_3004G241400	4	58,956,892	>2000000	Potentiating neddylation domain;UBA-like superfamily;Defective-in-cullin neddylation protein
Zm00001d020129	Ding et al., 2015	SORBI_3002G173400	2	54,667,742	>2000000	SANT associated
Zm00001d038224Ê	Poland et al., 2011	SORBI_3009G143300	9	50,075,428	>2000000	Leucine-rich repeat;Leucine-rich repeat, cysteine-containing subtype;Leucine-rich repeat domain superfamily
Zm00001d037917	Li et al, 2018	SORBI_3009G114400	9	45,527,002	>2000000	Ribosome biogenesis protein Nop16
Zm00001d005298Ê	Poland et al., 2011	SORBI_3002G142200	2	23,213,299	>2000000	Leucine-rich repeat-containing N-terminal, plant-type;Protein kinase-like domain superfamily;Protein kinase domain;Leucine-rich repeat;Leucine-rich repeat domain superfamily;;
Zm00001d037831	Li et al, 2018	SORBI_3009G091600	9	19,456,533	>2000000	Invertase/pectin methylesterase inhibitor domain superfamily;Pectinesterase inhibitor domain
Zm00001d037803	Li et al, 2018	SORBI_3009G090500	9	17,696,052	>2000000	FY-rich, N-terminal;Zinc finger, C5HC2-type;JmjC domain
Zm00001d037797	Li et al, 2018	SORBI_3009G090100	9	16,973,432	>2000000	Peptidase S10, serine carboxypeptidase;Serine carboxypeptidase, serine active site;Alpha/Beta hydrolase fold
Zm00001d049140	Li et al, 2018	SORBI_3005G098800	5	16,165,124	>2000000	ATPase, AAA-type, conserved site;P-loop containing nucleoside triphosphate hydrolase;AAA+ ATPase domain;ATPase, AAA-type, core;;;
Zm00001d019459	Ding et al., 2015	SORBI_3002G113200	2	13,801,013	>2000000	EXPERA domain; Sigma intracellular receptor 2
Zm00001d013551	Poland et al., 2011	SORBI_3001G138800	1	11,022,646	>2000000	translation initiation factor IF-2
Zm00001d031437Ê	Jamann et al. 2014	SORBI_3007G211200	7	64,025,084	>2000000	Leucine-rich repeat;Leucine-rich repeat domain superfamily;Protein kinase-like domain superfamily;Leucine-rich repeat-containing N-terminal, plant-type;Protein kinase domain;;
Zm00001d045206	Yang et al., 2017	SORBI_3010G052200	10	4,071,578	>2000000	caffeoyl coa o methyltransferase
Zm00001d021850Ê	Poland et al., 2011	SORBI_3002G345800	2	71,170,280	>2000000	Phytocyanin domain;Phytocyanin;Cupredoxin
Zm00001d029613Ê	Poland et al., 2011	SORBI_3001G326400	1	61,353,024	>2000000	Cytochrome P450, conserved site;Cytochrome P450, E-class, group I;Cytochrome P450;Cytochrome P450 superfamily
