# Supplementary material for: Conserved defense responses between maize and sorghum to Exserohilum turcicum
Source: BMC Plant Biol. 2020 Feb 10;20:67. doi: 10.1186/s12870-020-2275-z (PMC7011368; doi:10.1186/s12870-020-2275-z)
Supplement: Supplementary file 5 — Additional file 5: File S1. Phenotypic data for the sorghum conversion panel. The data are presented as BLUPs for each environment and the combined environments. (CSV 28 kb) [file 12870_2020_2275_MOESM5_ESM.csv]

	Plot	blups16	blups17	blups1617	blups18IP
1	BTx623	40.6703	56.1382	46.9079	-5.1425
2	IS3620C	-4.8763	NA	-7.9539	NA
3	SC0002	-3.013	-8.2634	-10.0437	-2.1637
4	SC0003	-2.4725	-4.6695	-6.2203	2.8791
5	SC0004	-0.7393	NA	-1.6624	NA
6	SC0006	-2.3647	-6.986	-6.6364	-0.9204
7	SC0007	-1.3995	-2.5054	-2.6953	3.0455
8	SC0010	-2.5303	16.0469	4.6059	-1.082
9	SC0012	0.5015	-6.9526	-2.3295	3.6421
10	SC0013	-2.2772	-8.0006	-8.5119	-1.082
11	SC0017	-3.0539	-7.6548	-8.9235	2.7465
12	SC0019	-2.2624	-12.1064	-10.8934	-1.7932
13	SC0020	0.4749	NA	1.0081	NA
14	SC0021	-0.2518	-13.4219	-10.0122	-2.1528
15	SC0022	-3.2014	1.7433	-2.2674	1.8402
16	SC0023	4.5041	35.9	27.1732	-2.0126
17	SC0024	-2.8966	-2.7159	-5.6344	1.8402
18	SC0025	-1.6028	-2.926	-3.4124	-2.4548
19	SC0027	-1.503	-11.78	-8.4316	-2.4044
20	SC0028	7.5978	39.9649	37.4158	-3.2383
21	SC0029	-3.272	-7.4284	-8.731	2.7103
22	SC0030	-1.5155	1.4125	0.4291	2.7465
23	SC0031	7.7794	13.2702	21.5367	-2.1426
24	SC0033	-1.3834	16.7797	8.0986	2.8904
25	SC0035	0.03496	-7.0032	-2.5777	NA
26	SC0037	0.424	-3.4419	-1.2807	-2.6151
27	SC0038	2.5753	5.1294	7.1902	-1.8436
28	SC0041	-1.2268	-6.9041	-5.0966	-1.5417
29	SC0042	-2.7842	2.5161	-2.4591	-1.7268
30	SC0043	-3.1507	-2.2777	-4.6374	1.8402
31	SC0044	0.1244	-3.4685	-1.5789	3.0333
32	SC0048	-2.36	-13.2048	-11.57	0.2832
33	SC0050	9.8872	-14.9605	-2.6199	1.1324
34	SC0051	-0.3091	-12.443	-7.9651	-1.5417
35	SC0052	3.7722	-8.6909	3.6023	-2.6212
36	SC0053	-6.9641	-9.1592	-14.187	-0.2337
37	SC0054	3.8032	4.6825	8.9861	-1.5417
38	SC0055	-0.05201	NA	-0.4042	NA
39	SC0056	-2.0783	-10.9037	-8.4291	-1.7932
40	SC0057	-1.3396	-8.3591	-8.1542	-1.082
41	SC0058	-1.9748	-12.3634	-10.9178	-1.6984
42	SC0059	-2.77	-8.7923	-6.5333	2.8791
43	SC0060	-2.0508	-13.3469	-11.8118	-1.5417
44	SC0061	-4.5039	-9.8253	-12.6517	NA
45	SC0063	-1.3763	NA	-3.6079	3.4015
46	SC0064	-0.0372	12.624	7.7738	3.653
47	SC0066	-2.3529	-9.3003	-9.2713	2.8791
48	SC0068	2.4016	4.411	6.8336	-2.1528
49	SC0069	-3.9134	-1.9618	-7.1691	3.3421
50	SC0072	-3.1041	7.4795	-1.3009	2.7465
51	SC0073	0.4156	5.5132	2.3882	-0.8101
52	SC0074	3.9359	5.6557	8.3929	-2.6436
53	SC0075	-1.953	1.6941	-3.5638	-2.3182
54	SC0078	-0.8737	-11.7127	-6.7813	-2.0126
55	SC0079	-1.0321	-11.4384	-7.3362	-1.6984
56	SC0080	0.7283	-13.0254	-9.2529	3.0333
57	SC0083	-2.1814	-7.1751	-6.786	2.7103
58	SC0084	-1.5977	-2.9122	-4.6881	1.8402
59	SC0085	1.905	-8.9301	-1.4236	-1.7268
60	SC0086	-3.6503	-5.8286	-10.3466	3.3421
61	SC0087	-6.5031	-9.5336	-14.827	3.3421
62	SC0090	-2.4137	-10.6712	-10.4396	2.8791
63	SC0092	1.1157	0.5611	2.2593	2.8765
64	SC0093	0.02616	-11.1991	-7.5455	-1.1636
65	SC0094	0.6165	-5.0115	-2.4545	3.4331
66	SC0096	-4.248	-9.5365	-11.2892	0.3774
67	SC0098	-0.1781	-10.2233	-5.9141	-0.379
68	SC0100	0.1754	-9.3752	-4.6993	2.9823
69	SC0101	-2.4306	-8.0787	-8.6201	3.653
70	SC0103	0.2698	9.7221	8.2647	-2.7538
71	SC0105	5.608	155.02	96.2984	3.1907
72	SC0106	-2.0198	-2.7878	-4.8325	-1.8436
73	SC0108	5.7185	0.9643	10.6107	2.7103
74	SC0109	0.1093	-6.5257	-2.2787	2.8765
75	SC0110	5.7253	10.2023	12.6524	-0.9391
76	SC0111	5.0515	12.5758	15.8126	-1.7932
77	SC0112	-0.1547	8.1757	4.6236	3.1907
78	SC0113	-3.7778	-10.9194	-13.7253	-0.8449
79	SC0114	-1.931	-9.209	-8.0882	3.3421
80	SC0115	1.401	1.3127	2.975	3.0455
81	SC0118	-0.4766	-7.3491	-4.2319	-2.004
82	SC0119	6.8259	-9.1884	5.379	3.3421
83	SC0121	0.9087	-1.4955	-1.6646	-2.3095
84	SC0123	-1.8549	-6.5257	-6.4516	-1.8473
85	SC0124	-0.8815	-2.9281	-2.0275	-1.4876
86	SC0126	-1.0095	-11.5082	-8.6725	-2.004
87	SC0127	-1.4991	-10.8332	-7.3434	2.8765
88	SC0132	-1.03	-11.0482	-7.5338	3.0333
89	SC0134	2.0457	-11.6155	-2.6868	3.1907
90	SC0135	-3.2951	-5.4048	-10.7742	3.0455
91	SC0136	2.2842	18.845	15.6079	-2.4044
92	SC0137	-1.3657	1.6781	-0.7725	1.8402
93	SC0138	-1.7632	-3.2871	-3.292	3.1907
94	SC0139	-0.6146	-11.8974	-5.8803	NA
95	SC0140	-1.2851	-4.9002	-5.1013	2.8791
96	SC0141	-0.931	-12.2228	-8.7427	2.8765
97	SC0142	2.3396	17.8345	14.6438	-2.0803
98	SC0144	0.8163	NA	1.908	-2.004
99	SC0145	-1.6722	-3.0984	-3.295	-1.8582
100	SC0146	-2.1264	0.2613	-3.8426	-2.79
101	SC0147	-1.2173	1.4644	-1.0656	1.8402
102	SC0150	-2.621	0.8907	-2.5451	-2.1614
103	SC0154	-1.9301	-2.7195	-4.3921	1.8402
104	SC0155	-2.0678	-6.9331	-6.0191	2.7465
105	SC0156	-1.9269	-7.5724	-7.4393	2.7465
106	SC0157	-1.2991	-11.618	-8.5338	3.0333
107	SC0158	-0.5992	-2.8354	-2.5286	3.0455
108	SC0159	-1.8415	5.4918	0.6705	1.8402
109	SC0161	-1.8922	8.6709	1.4868	1.8402
110	SC0166	-1.9597	-6.2914	-5.5411	2.8904
111	SC0170	7.3294	41.5523	31.9656	-2.3095
112	SC0171	-1.3888	-4.4518	-4.998	-2.004
113	SC0172	2.4395	-0.1489	3.7493	-1.0959
114	SC0173	4.0614	-6.9512	3.9131	-2.7538
115	SC0175	5.3515	-5.4025	3.6409	-1.5417
116	SC0176	-0.1162	-11.3683	-5.8515	-2.467
117	SC0178	-2.0911	-12.7079	-10.9156	-2.467
118	SC0179	3.7298	-10.2902	-0.7304	-1.1504
119	SC0181	-2.6585	-2.7017	-5.3033	3.0455
120	SC0182	-1.0981	-8.3986	-8.6057	2.8904
121	SC0183	0.5612	-12.4396	-5.9778	3.4015
122	SC0184	-2.8963	-11.1707	-8.3817	-2.7725
123	SC0187	0.09389	NA	-0.3278	NA
124	SC0190	-0.6341	-2.8501	-1.6431	0.9029
125	SC0191	-0.209	-10.8204	-9.281	-2.01
126	SC0192	-5.6318	27.2642	9.1394	-1.0933
127	SC0193	-2.4467	-9.3295	-9.3023	2.8791
128	SC0196	-0.4624	-3.7414	-2.8164	-0.6214
129	SC0199	-1.5969	-2.6926	-3.9303	1.8402
130	SC0200	-1.7183	-8.2005	-7.5518	2.8904
131	SC0201	-2.4732	36.6167	17.1592	NA
132	SC0202	-0.1173	2.1973	-0.2911	-1.707
133	SC0203	3.6807	8.5662	11.1851	-2.79
134	SC0205	5.657	-4.3951	6.3858	-0.4709
135	SC0206	0.7071	7.1997	2.2813	3.0455
136	SC0207	-1.5221	-4.1872	-6.3014	-2.0988
137	SC0208	-1.0297	-11.401	-7.6869	NA
138	SC0209	-2.5008	22.5732	9.6722	-2.1581
139	SC0210	6.8459	31.2649	27.833	-1.8473
140	SC0211	14.52	30.008	44.8114	-2.1581
141	SC0212	-0.8646	-7.0687	-6.8846	3.1623
142	SC0213	-2.4945	-7.4956	-7.8082	-2.1637
143	SC0214	-2.4765	-13.0266	-13.1136	-2.1528
144	SC0215	0.3397	77.3706	46.1551	NA
145	SC0216	0.7277	48.5598	29.6568	NA
146	SC0217	0.08655	NA	-0.2845	NA
147	SC0218	-0.4431	-9.4309	-7.1581	3.4015
148	SC0220	3.0186	-9.1807	-0.3634	2.8791
149	SC0221	1.1685	-11.8759	-4.4597	3.4015
150	SC0222	2.118	204.09	120.26	-2.3095
151	SC0223	-0.275	-0.1674	-1.6953	-0.651
152	SC0226	16.252	34.3034	46.8057	-2.3727
153	SC0227	1.5765	28.6058	19.7554	-2.3043
154	SC0228	-7.9446	-9.749	-17.5589	-1.4213
155	SC0229	1.2793	-8.4151	-2.0355	NA
156	SC0230	-0.7198	21.7636	12.1053	3.4331
157	SC0231	-0.8238	-11.9812	-8.1105	-2.1614
158	SC0233	-0.1526	NA	-0.3865	NA
159	SC0235	-1.5591	-4.1102	-6.1355	2.7103
160	SC0236	-3.38	-8.6682	-10.3016	-2.1788
161	SC0237	3.9317	-3.2615	4.5752	1.8402
162	SC0239	0.2923	-11.589	-6.0869	NA
163	SC0240	2.0891	-2.7717	2.0227	NA
164	SC0244	-0.1376	-3.2608	-1.8603	-2.4044
165	SC0245	-3.3847	-2.2546	-5.0441	1.8402
166	SC0247	0.7507	30.9324	18.0291	-2.79
167	SC0248	1.1598	0.1123	1.2053	-1.2621
168	SC0249	-0.5236	-11.4841	-7.0734	3.4015
169	SC0250	-1.2621	5.2503	1.6006	-0.5709
170	SC0252	-0.4967	16.9153	11.0479	-2.4044
171	SC0253	-2.0997	-12.7581	-10.2372	3.4015
172	SC0254	17.9456	116.07	94.1308	1.8402
173	SC0258	3.1335	-7.741	0.9152	-1.9987
174	SC0259	-0.2977	NA	-0.2623	-0.5525
175	SC0260	9.7554	2.7466	19.2906	-1.456
176	SC0261	0.9318	-3.5732	-1.7733	NA
177	SC0262	3.1828	-9.9973	-0.4317	3.3421
178	SC0265	-3.0006	-10.7473	-12.3891	NA
179	SC0267	-2.5938	-7.0958	-7.5475	2.7465
180	SC0268	1.0399	-5.3846	-1.9947	-1.7616
181	SC0270	-2.9914	8.8424	-0.3968	NA
182	SC0271	0.1438	NA	0.07383	NA
183	SC0272	-0.2261	-10.0172	-7.8148	-2.1581
184	SC0273	-3.176	3.1835	-4.0778	3.6421
185	SC0275	1.1227	-8.9156	-2.113	-1.547
186	SC0276	3.7401	-1.9328	5.1734	-2.338
187	SC0277	1.8028	2.4739	5.3697	-2.0988
188	SC0279	0.04858	-9.7372	-6.075	-1.7616
189	SC0280	-0.5501	-9.8761	-5.6794	-2.2124
190	SC0281	-1.3167	-13.316	-12.5216	1.514
191	SC0282	-2.2123	13.6335	3.647	3.1623
192	SC0283	-2.0217	-3.8336	-5.1405	6.5743
193	SC0284	2.1195	6.088	7.0429	-1.7045
194	SC0285	-0.6075	NA	-0.9362	NA
195	SC0287	0.135	NA	0.2184	NA
196	SC0289	-0.6328	NA	-0.6873	NA
197	SC0290	0.09822	NA	-0.3373	NA
198	SC0291	-1.9843	-11.7297	-9.1508	2.8765
199	SC0292	7.5741	NA	18.8792	NA
200	SC0293	2.5862	-1.9395	3.5982	-2.3859
201	SC0298	0.05682	-10.7174	-6.8956	-1.9069
202	SC0299	-1.3368	-13.0401	-11.1288	NA
203	SC0300	-1.4132	-5.3787	-4.968	-2.0671
204	SC0301	-1.588	-7.3868	-6.8843	-2.4844
205	SC0303	-2.9798	-12.5569	-11.8024	3.1907
206	SC0306	-1.3784	-2.7566	-3.1772	-2.1322
207	SC0308	-0.9185	-7.3612	-5.2499	2.7465
208	SC0309	-0.1188	-11.8197	-6.7628	-1.4876
209	SC0311	-1.0795	-0.143	-1.6515	NA
210	SC0314	-0.1677	9.9334	4.7403	3.1623
211	SC0315	1.1376	37.475	23.4605	-1.8436
212	SC0319	-3.5083	-8.9494	-10.5888	2.8791
213	SC0320	-2.7581	-12.5405	-12.0873	3.4015
214	SC0324	-0.45	1.0256	1.0567	2.8765
215	SC0325	-3.0647	-10.7004	-11.496	3.1623
216	SC0328	0.1877	-9.3702	-6.5	3.0333
217	SC0329	0.1497	NA	0.1461	NA
218	SC0330	4.1632	-2.878	5.699	3.1907
219	SC0331	2.3722	-11.2446	-2.3213	3.0333
220	SC0333	3.8154	-7.7585	1.6795	3.6421
221	SC0334	-1.4967	NA	-3.7154	NA
222	SC0336	-0.6075	NA	-0.9362	NA
223	SC0337	-0.1377	-5.4937	-3.6316	-1.2414
224	SC0338	-1.2717	-0.9668	-0.8287	3.3421
225	SC0342	-7.7918	NA	-14.6876	NA
226	SC0343	-7.3356	-9.6101	-15.2602	3.4331
227	SC0344	-0.7835	-10.3849	-9.5015	-0.9391
228	SC0345	-5.4386	-5.9237	-11.9971	NA
229	SC0348	-1.9538	-9.5961	-8.5672	-2.0671
230	SC0349	8.3576	-11.1081	6.3317	3.4331
231	SC0350	-0.7962	-6.0793	-6.188	NA
232	SC0351	-1.8828	30.9807	15.3273	-2.01
233	SC0353	-0.9674	-10.6912	-9.9352	-1.2414
234	SC0356	0.6003	10.7265	7.5353	-2.338
235	SC0358	-0.3358	NA	-1.1483	3.653
236	SC0362	0.7236	-10.5712	-5.9644	-2.0126
237	SC0366	1.7099	-11.0099	-5.1888	-0.9358
238	SC0367	-5.4386	NA	-10.0941	NA
239	SC0368	-5.4356	4.2305	-6.3934	3.4331
240	SC0369	0.4918	-6.8231	-2.3422	NA
241	SC0370	3.0348	NA	7.0739	NA
242	SC0371	0.1766	-0.7745	0.01984	-2.467
243	SC0372	-0.5583	-1.2366	-1.3772	NA
244	SC0373	-2.9537	3.3461	-1.7916	-2.0324
245	SC0374	-1.5776	-5.1603	-5.424	-2.01
246	SC0377	-0.2657	-11.7623	-8.7971	-1.7748
247	SC0384	-1.2225	NA	-3.0824	NA
248	SC0386	-2.5652	-6.3367	-8.8734	-1.2414
249	SC0387	-2.7039	-9.1601	-9.7699	-0.8101
250	SC0388	-0.4406	0.5392	-0.597	-1.8582
251	SC0389	-2.3062	6.3057	-0.2411	NA
252	SC0391	0.2593	-7.6208	-3.1522	NA
253	SC0392	-3.9964	NA	-8.0064	NA
254	SC0393	3.6904	-3.1469	5.6997	NA
255	SC0394	2.5966	18.5077	15.423	-1.2361
256	SC0396	-1.0735	-9.5957	-7.5031	-2.0671
257	SC0397	-0.937	-11.6896	-8.843	NA
258	SC0399	0.06576	NA	0.625	NA
259	SC0400	-3.9686	2.9591	-3.5923	-1.0933
260	SC0401	0.02259	-10.4128	-6.9729	-2.0803
261	SC0402	-0.1404	0.3735	-2.1276	NA
262	SC0403	-2.0402	43.4603	26.5627	3.4331
263	SC0405	-0.9828	-7.2457	-5.2888	-2.1788
264	SC0406	-0.06895	NA	-0.043	NA
265	SC0407	-0.07702	10.6502	7.1264	-2.518
266	SC0408	-1.6389	-0.5323	-3.8456	-2.0988
267	SC0409	0.04781	-6.5257	-3.1214	-2.3095
268	SC0411	-5.7462	-6.96	-14.2497	-1.456
269	SC0412	-1.855	-6.0647	-6.9915	-1.0933
270	SC0413	-0.4967	-11.4354	-8.0168	0.9029
271	SC0414	7.0142	9.8063	18.182	-2.4548
272	SC0418	-2.0576	-7.2026	-6.9974	-1.2259
273	SC0420	-3.841	-1.5285	-5.6816	-2.01
274	SC0422	-1.4668	-12.2625	-10.1646	2.8765
275	SC0423	2.4445	-7.1959	-0.02289	3.1907
276	SC0424	-1.4946	-6.7579	-5.3161	-1.8582
277	SC0425	-1.8907	NA	-4.3754	NA
278	SC0426	9.6111	37.6531	40.7918	-1.8526
279	SC0427	-2.2291	-1.7713	-4.8209	3.1623
280	SC0428	2.1654	8.7312	9.9732	-1.4876
281	SC0430	-1.0423	-3.7263	-4.8534	-0.9269
282	SC0431	-2.2318	0.2904	-3.4269	2.8904
283	SC0432	0.6517	-1.8918	-0.6594	NA
284	SC0436	-0.3005	-11.3468	-6.1696	NA
285	SC0437	-2.5874	7.9429	-0.02249	2.7465
286	SC0438	-2.4846	-10.2469	-10.7065	-1.1504
287	SC0441	0.8834	1.9203	3.5639	1.8402
288	SC0442	1.0573	-2.1611	1.7067	1.8402
289	SC0445	4.2361	-2.2667	6.7293	-2.4548
290	SC0450	4.3156	-8.5293	0.6475	-2.7538
291	SC0451	-1.5649	9.3066	4.3594	-1.7932
292	SC0452	-2.4117	41.742	19.3427	3.1623
293	SC0454	-0.692	14.1377	5.0775	-1.7932
294	SC0455	-1.307	-2.377	-3.0149	-1.5381
295	SC0456	-2.5432	8.2586	1.4657	NA
296	SC0457	2.781	-7.3407	0.9442	-1.8473
297	SC0458	-1.9834	17.1706	7.2552	3.6421
298	SC0459	-2.2168	-12.8829	-12.1498	3.653
299	SC0460	2.7271	68.7605	43.9501	-2.467
300	SC0462	-0.7376	NA	-1.6897	NA
301	SC0463	2.0018	-11.096	-2.2355	-0.8765
302	SC0464	-1.7435	-12.2165	-10.135	3.653
303	SC0465	0.08058	-11.1043	-5.7231	3.4015
304	SC0466	1.3819	-8.6903	-2.2613	-1.7045
305	SC0467	0.2841	-11.616	-6.002	2.8765
306	SC0468	10.8316	150.97	103.5	NA
307	SC0469	-0.9642	4.7234	1.5025	2.7465
308	SC0470	3.6341	-7.2015	2.4839	2.8765
309	SC0471	-0.4815	-2.488	-0.8763	-2.1492
310	SC0472	-1.4703	9.4998	3.762	1.8402
311	SC0473	-2.3285	7.7691	0.1018	2.7103
312	SC0475	4.1636	2.6657	5.7229	-2.7603
313	SC0477	-2.2552	-6.7217	-6.4776	-2.004
314	SC0479	-3.2966	-2.5117	-5.6762	NA
315	SC0480	-3.2951	-2.2406	-4.9519	3.0455
316	SC0482	-0.5583	-2.1488	-1.5158	3.0455
317	SC0483	-0.436	0.7231	0.5084	2.8765
318	SC0484	-2.9567	13.7642	4.4383	1.8402
319	SC0489	0.8079	-2.338	0.9352	-2.1492
320	SC0490	-1.949	9.4868	3.0805	3.0455
321	SC0491	-3.0748	3.0454	-4.7278	3.0455
322	SC0492	2.3283	-7.6119	-0.9241	-2.4844
323	SC0493	-2.1849	-2.3502	-4.0977	1.8402
324	SC0494	-2.2084	-3.6571	-5.3307	2.7103
325	SC0496	2.1493	20.7279	18.4934	-2.004
326	SC0497	-0.1532	-7.9724	-5.5833	2.7103
327	SC0499	-0.8238	5.2469	1.9939	-3.9656
328	SC0500	-2.6029	-8.4156	-9.6069	2.7465
329	SC0501	-1.0914	-9.0304	-7.237	-1.456
330	SC0502	-2.0234	-6.2229	-7.7669	2.8791
331	SC0504	-0.3737	NA	-0.581	NA
332	SC0505	-0.9465	-0.1435	-2.3144	2.7465
333	SC0512	-0.7136	-7.6258	-5.168	-2.0988
334	SC0514	2.2044	-8.2249	-2.9081	-1.5526
335	SC0516	-1.907	9.245	3.8237	-1.5417
336	SC0517	-0.1936	NA	-0.3551	NA
337	SC0519	-0.2931	NA	-0.21	NA
338	SC0520	0.1353	-10.4442	-6.0742	3.4199
339	SC0522	-1.5766	-11.1413	-7.5812	-0.625
340	SC0525	-4.1275	-0.9973	-7.0436	-0.01914
341	SC0527	0.435	-10.6617	-8.0909	-1.1504
342	SC0530	-1.5891	-9.4127	-6.6461	-1.7616
343	SC0534	0.1064	NA	-0.06923	NA
344	SC0537	-0.9012	-8.6056	-7.4106	2.8765
345	SC0538	-4.3212	30.2149	11.0127	-2.6436
346	SC0540	6.1734	-1.1595	10.3224	2.8791
347	SC0541	1.7595	-5.9114	-1.6349	2.8791
348	SC0542	3.8458	-5.8754	2.5729	3.1623
349	SC0543	-0.068	NA	-0.4175	NA
350	SC0545	-1.185	-10.1545	-8.7332	3.3421
351	SC0546	3.843	23.0596	20.6891	-2.0671
352	SC0547	2.4732	2.658	5.3867	-2.0671
353	SC0549	-2.411	-7.2964	-9.5712	3.4331
354	SC0550	-2.4702	-9.742	-10.1554	-2.6212
355	SC0551	-3.0904	-9.7192	-9.7743	-1.547
356	SC0553	-4.0429	-9.6094	-12.046	-2.3156
357	SC0556	-2.3557	-13.3968	-13.299	2.8765
358	SC0557	-2.6215	-7.1652	-7.5398	2.8904
359	SC0558	-1.223	-12.0804	-8.4962	-1.4876
360	SC0559	1.3248	-2.6137	2.0417	-3.9656
361	SC0562	-4.5845	-2.3686	-8.1721	-1.7268
362	SC0563	-0.1225	-10.0561	-5.6378	2.9823
363	SC0564	-2.1464	-2.2714	-3.9767	NA
364	SC0567	-3.2309	-9.131	-9.4892	-2.6212
365	SC0568	-1.316	-6.9526	-7.2485	-1.547
366	SC0569	2.0604	NA	4.6286	-2.1614
367	SC0572	1.1519	-7.1718	-1.882	-1.8473
368	SC0574	-2.0826	-7.3917	-7.2633	2.7103
369	SC0575	-1.7288	-10.8	-8.0279	3.4015
370	SC0577	1.6869	-1.4921	1.8108	2.8791
371	SC0578	-6.5529	-6.0713	-14.2755	3.1623
372	SC0580	-1.2743	-2.3131	-2.9146	1.8402
373	SC0581	-0.3542	-2.4112	-1.1544	-2.4548
374	SC0582	2.8705	20.9455	16.3755	-3.0489
375	SC0584	-1.3598	-6.7361	-4.1465	-2.1788
376	SC0586	-1.5599	-2.7307	-3.8058	1.8402
377	SC0590	1.1335	-6.2348	0.3672	-0.5709
378	SC0593	-1.5175	-11.4663	-8.9096	3.653
379	SC0598	3.8807	46.9655	34.5059	-2.1581
380	SC0599	4.7049	5.8035	12.64	-2.9154
381	SC0600	-3.4869	-9.2954	-10.8157	-0.7878
382	SC0601	-3.2888	-1.4924	-5.6202	-2.9268
383	SC0602	-3.1281	-0.5454	-3.2554	-0.6303
384	SC0603	-0.6937	-11.9542	-8.5581	-2.9293
385	SC0605	0.1342	-6.1433	-2.6925	3.4199
386	SC0606	-1.161	2.6987	0.7966	-1.456
387	SC0609	3.0532	1.546	5.6974	-2.2124
388	SC0610	-4.1215	18.0803	4.9004	-1.456
389	SC0614	7.6908	2.7626	13.8585	-2.1581
390	SC0615	-0.8202	-6.4159	-5.8552	3.1623
391	SC0616	-1.4777	-11.2449	-8.8317	3.0333
392	SC0618	2.5491	69.8291	45.7193	-1.5417
393	SC0620	3.1431	30.4759	23.3795	NA
394	SC0621	2.0959	-6.813	-1.0829	2.8791
395	SC0623	0.07786	-10.8993	-4.9913	-2.1528
396	SC0624	1.0471	-6.518	-3.0971	-1.7616
397	SC0625	9.151	58.9928	47.8477	-2.4044
398	SC0626	7.3295	-7.2012	8.4733	-2.6098
399	SC0627	-1.2962	-9.3159	-8.9209	2.7103
400	SC0628	6.2914	-5.6735	6.1827	-2.1581
401	SC0629	-3.1047	-1.4629	-6.1807	-1.8526
402	SC0630	-8.1104	-9.6573	-16.9429	0.4121
403	SC0631	1.3414	-11.7864	-4.4026	-2.004
404	SC0632	1.3776	-6.518	-1.4211	-2.6436
405	SC0634	-1.3535	32.1736	17.0569	3.653
406	SC0635	-4.7844	1.8969	-6.6344	3.1623
407	SC0636	-1.7263	3.9888	0.8749	-0.7817
408	SC0637	-1.3344	-12.3442	-10.0777	-1.8558
409	SC0639	0.6609	19.5414	13.3792	-0.6303
410	SC0640	-2.6717	-11.1047	-8.9403	NA
411	SC0641	-1.3299	-10.1973	-10.1688	3.0333
412	SC0642	-2.562	-11.1418	-9.9011	-2.0126
413	SC0643	-0.2469	-12.2072	-7.6273	2.8765
414	SC0644	-0.04131	-11.5688	-6.1842	-1.6984
415	SC0645	0.5999	-4.2323	-0.7559	-1.8473
416	SC0646	-0.3358	-11.5388	-7.116	-0.6335
417	SC0647	-1.8285	-6.7212	-5.8617	-1.8473
418	SC0648	-1.6672	-6.3459	-7.2575	-2.01
419	SC0649	-1.9527	-9.1875	-8.4118	1.5997
420	SC0650	-1.5987	-13.5125	-12.0844	-2.3182
421	SC0652	0.08396	-9.9625	-5.4099	-2.8236
422	SC0653	-5.3367	-10.4013	-15.4502	-1.7268
423	SC0654	-0.9133	-9.4122	-7.4343	-2.3156
424	SC0655	1.6337	3.0551	3.4278	-2.9293
425	SC0657	-0.4743	-7.3686	-4.4797	-2.467
426	SC0659	2.1764	-12.8289	-4.7218	-0.1705
427	SC0663	-1.8368	-5.272	-7.4012	-2.4044
428	SC0671	-2.1623	-12.3206	-10.4629	3.653
429	SC0672	-1.7312	-6.296	-8.1654	-1.456
430	SC0673	-16.6205	-9.8204	-19.4757	0.1289
431	SC0680	-2.615	-6.6068	-6.838	-2.3043
432	SC0681	-0.659	-7.2754	-3.9265	-1.3928
433	SC0682	0.07145	-10.009	-5.7497	-1.1636
434	SC0683	-1.2436	25.6802	11.6123	-0.5393
435	SC0685	-6.5409	-9.4333	-14.0586	-0.199
436	SC0686	-1.282	-11.4488	-7.4553	3.0333
437	SC0687	-1.4307	-11.9974	-9.1079	3.0333
438	SC0689	1.2243	-8.8503	-4.2164	-1.5526
439	SC0690	-1.4091	-13.1655	-10.5706	3.4015
440	SC0691	0.4901	6.2316	4.1607	3.1623
441	SC0692	-1.3409	0.1835	-2.415	-0.5709
442	SC0693	-2.371	-7.3833	-7.2742	-2.1788
443	SC0694	-0.1325	-11.1713	-5.1551	-1.5417
444	SC0695	-2.577	-11.2608	-9.5237	-2.1528
445	SC0700	-2.0229	10.6973	2.0009	3.3421
446	SC0701	-3.1244	-12.6552	-12.29	NA
447	SC0704	6.0173	-0.9395	9.786	-0.8101
448	SC0705	-1.4827	-10.4849	-9.3189	-1.547
449	SC0706	1.0727	-2.5419	0.2599	2.9823
450	SC0707	-0.2537	-11.7309	-7.3349	2.8765
451	SC0708	-2.5816	-11.0791	-8.6294	-2.004
452	SC0709	3.2439	-8.9209	0.3642	-1.7616
453	SC0712	4.4079	-7.7497	2.4636	3.6421
454	SC0713	-1.6758	-6.3272	-6.2497	-1.8526
455	SC0715	-1.5776	2.0312	-2.5645	-1.7268
456	SC0716	-2.1131	-9.4696	-9.1274	3.3421
457	SC0719	0.08911	-9.6038	-4.4168	-0.5525
458	SC0720	0.6269	-12.4936	-8.1242	-0.1792
459	SC0721	0.1427	8.7541	5.9916	-0.5709
460	SC0723	-4.2053	-10.2691	-12.5238	3.3421
461	SC0724	-0.5136	-1.28	-0.3444	-1.8526
462	SC0725	-0.1497	-10.4008	-7.4961	-1.547
463	SC0726	2.308	0.3637	3.7858	-2.9154
464	SC0727	3.0201	-13.1715	-4.6438	-1.7932
465	SC0728	-1.0668	-9.709	-6.7799	-2.01
466	SC0730	2.9904	-4.18	1.2777	-3.0593
467	SC0731	-1.4499	-3.1777	-4.0491	3.653
468	SC0732	-1.2339	-13.4729	-11.8729	-0.1705
469	SC0733	3.1954	37.6444	25.0646	2.8791
470	SC0736	-0.9692	-11.8818	-6.9566	-1.7932
471	SC0737	-1.8217	-2.332	-2.8695	-0.3194
472	SC0738	5.1433	-1.1071	8.317	3.4331
473	SC0741	-0.967	-1.0745	-3.2352	-2.6151
474	SC0747	3.288	-6.5561	3.7474	-2.1528
475	SC0748	-0.04495	-8.5873	-6.3211	-2.467
476	SC0749	0.8532	-9.325	-7.2114	-2.0126
477	SC0751	-1.2932	-5.1234	-7.9902	-2.1492
478	SC0753	-0.82	-7.3415	-5.7677	-2.1614
479	SC0755	0.1351	NA	0.1353	NA
480	SC0756	2.875	14.9709	12.1875	NA
481	SC0757	-2.0741	-5.5315	-6.1058	-2.6212
482	SC0759	-0.4194	2.0518	1.1639	-1.9069
483	SC0760	-0.0514	-11.1011	-8.3163	NA
484	SC0761	7.6269	22.7823	23.6153	-1.8558
485	SC0762	1.2587	-5.6287	-1.5214	3.4331
486	SC0763	0.9625	-7.2319	-2.8952	2.8904
487	SC0764	3.6295	-2.6604	6.1851	3.0333
488	SC0770	0.529	-10.3993	-4.5228	-2.9293
489	SC0773	-4.1207	-1.638	-6.9169	2.8791
490	SC0774	-0.9177	10.5379	4.0672	-2.0324
491	SC0777	1.2751	-4.5623	-1.0008	-2.1614
492	SC0779	-1.8768	0.4101	-1.5246	-2.1528
493	SC0780	-0.3454	0.2624	0.09142	-2.4044
494	SC0781	-4.1906	-10.0264	-12.8591	-1.7268
495	SC0782	-3.9305	-6.5694	-10.8429	-2.338
496	SC0784	3.717	-2.0914	6.5305	1.8402
497	SC0790	-1.7432	-5.174	-5.8768	-0.2337
498	SC0797	3.5154	4.6982	8.7939	-2.3043
499	SC0798	4.038	7.5252	9.1964	2.7465
500	SC0800	5.3477	-7.5416	4.2646	-2.004
501	SC0803	-1.8552	-2.5741	-3.935	-0.9269
502	SC0804	-0.5685	-4.3458	-3.9795	2.8765
503	SC0805	-2.6215	-6.8208	-7.506	2.7103
504	SC0807	0.9571	-9.4314	-5.8553	-2.7725
505	SC0808	-3.3573	-11.2835	-10.6366	-1.2361
506	SC0810	-1.058	20.3134	10.9386	-1.8473
507	SC0814	-1.3419	-3.8221	-4.2198	3.6421
508	SC0817	2.0502	-1.1206	1.1525	-2.3095
509	SC0819	-1.7632	-2.298	-2.682	1.8402
510	SC0821	0.1814	-6.557	-1.7139	-2.3182
511	SC0823	-1.2773	-11.9063	-8.6825	NA
512	SC0826	-0.2572	-8.3042	-6.2284	2.8904
513	SC0827	0.03193	20.6365	11.7572	-3.0593
514	SC0831	-1.1327	-1.6491	-3.1246	-0.7878
515	SC0833	-0.9836	-0.8819	-1.302	-2.338
516	SC0834	2.269	-7.375	-0.4927	-2.6237
517	SC0835	-0.339	4.7038	2.5685	-1.5417
518	SC0837	1.8544	-0.3478	1.3461	2.8904
519	SC0839	-3.0694	-7.1666	-7.6513	-1.5526
520	SC0842	9.5332	8.2064	19.2936	-2.1637
521	SC0847	2.3533	-8.4371	-1.5209	-1.2447
522	SC0848	-0.4517	30.3532	14.0089	-1.8526
523	SC0851	-0.4366	-2.44	-2.1265	-1.7748
524	SC0855	34.9725	167.31	153.59	-2.0671
525	SC0858	6.0346	20.4745	25.5234	-1.8473
526	SC0859	-1.2518	-2.5868	-2.7334	-1.8266
527	SC0860	2.0495	32.1414	22.1314	-2.004
528	SC0863	3.6692	109.09	69.2222	2.7103
529	SC0865	-1.3146	-7.1984	-5.6198	-0.6359
530	SC0868	-2.7139	-5.2411	-6.5118	-2.1581
531	SC0871	-1.8508	-8.6372	-9.6062	2.7465
532	SC0875	-1.9657	-2.4558	-3.5071	-3.3544
533	SC0876	0.9135	-6.3367	-1.7161	NA
534	SC0877	1.2267	-7.3903	-2.0839	-1.5526
535	SC0891	0.6277	0.8467	2.4278	NA
536	SC0893	1.7255	-10.4785	-1.4021	-2.3182
537	SC0899	-1.886	-8.4763	-9.3592	-2.1788
538	SC0902	-1.7	-3.9502	-5.9555	2.8904
539	SC0905	-1.4158	-13.0971	-11.9276	3.1907
540	SC0906	-0.7726	-6.9471	-3.793	-2.1637
541	SC0913	2.3485	16.1623	13.2821	-2.004
542	SC0914	5.3493	49.1393	38.2543	-2.9293
543	SC0921	0.601	-7.8297	-3.3072	-1.8558
544	SC0923	1.2566	-12.9266	-7.1287	NA
545	SC0924	-2.742	-3.204	-6.1918	1.8402
546	SC0935	8.4427	30.3855	28.6243	-1.8473
547	SC0937	5.1834	-9.3181	3.4658	-2.1581
548	SC0942	0.8262	44.1354	27.5408	-2.0988
549	SC0947	-2.4846	-5.2771	-6.9623	-1.547
550	SC0949	-0.1452	-3.1109	-3.1321	-2.518
551	SC0950	8.3529	16.1212	22.2957	-2.0988
552	SC0951	-1.988	-11.3189	-9.1334	3.653
553	SC0958	2.6214	22.7105	16.1439	NA
554	SC0963	1.9012	24.5285	18.0524	-2.9293
555	SC0964	-0.1064	-8.039	-5.8893	-0.3303
556	SC0965	-0.2226	NA	-0.4474	NA
557	SC0968	-0.8541	18.2595	7.664	-1.456
558	SC0969	0.4176	-3.6376	-1.6909	2.7465
559	SC0970	-2.1631	-2.6447	-4.574	3.0455
560	SC0971	6.301	-2.4547	10.0357	-3.3544
561	SC0972	0.8214	-12.0002	-4.5326	NA
562	SC0975	1.0763	-4.4968	-1.5362	3.0333
563	SC0979	5.057	7.133	11.6324	3.1907
564	SC0982	2.0562	7.8547	7.2109	2.8904
565	SC0984	1.6021	0.7374	3.3595	-1.5526
566	SC0987	-2.5555	-11.6135	-10.1116	0.1264
567	SC0991	-0.9057	-10.4717	-8.7759	-0.9358
568	SC0998	4.9821	13.8905	15.7613	-2.0671
569	SC0999	-2.0897	-11.8857	-9.9919	3.1907
570	SC1014	-1.6872	-4.2974	-5.6576	3.1907
571	SC1015	-1.1023	-6.375	-5.197	-1.0959
572	SC1017	-2.2245	0.04914	-4.0542	-2.9154
573	SC1019	-2.9852	-3.6994	-7.0122	-1.5381
574	SC1021	-0.07387	-11.538	-6.4778	-1.0873
575	SC1022	-1.7608	-13.2634	-11.9626	2.8765
576	SC1023	-1.9989	-11.9309	-9.625	3.4015
577	SC1024	-1.7748	-6.5556	-5.6916	2.8904
578	SC1025	-0.1516	-11.8869	-6.7715	1.2084
579	SC1031	-3.7887	-8.485	-11.5237	3.6421
580	SC1033	-0.8682	-7.1945	-5.1771	2.7103
581	SC1039	-1.3871	-6.7593	-5.1586	-1.5526
582	SC1040	-2.4547	-13.1055	-12.6163	3.0333
583	SC1046	-2.675	-9.5828	-10.9515	2.8904
584	SC1047	-2.3359	-8.6654	-9.7641	2.7103
585	SC1055	4.312	5.7023	11.3537	NA
586	SC1056	-1.5084	1.3978	-3.1013	-1.4213
587	SC1063	-0.7947	-7.0227	-3.0592	-1.5417
588	SC1065	-0.4604	-9.6066	-6.3741	3.1623
589	SC1067	1.3394	-11.0075	-5.1905	-0.5525
590	SC1072	-2.0342	-8.5978	-9.4346	-1.8582
591	SC1074	-0.4348	-8.169	-5.6132	3.4015
592	SC1076	4.5397	13.687	18.8117	-1.8582
593	SC1077	-2.1325	-2.6966	-3.3075	-2.9293
594	SC1079	0.2528	10.6349	7.0086	-2.1581
595	SC1080	-1.2821	-10.6099	-10.0105	NA
596	SC1082	0.1522	NA	-0.09883	NA
597	SC1084	1.585	NA	3.0142	3.4199
598	SC1088	-2.0675	-13.4497	-12.871	-2.1614
599	SC1097	3.5051	9.1126	12.1909	-3.0955
600	SC1104	3.9765	4.5361	10.6028	3.1907
601	SC1107	1.0345	2.0945	0.7816	-2.3182
602	SC1108	-0.9543	4.3482	0.8529	-2.1637
603	SC1109	1.7504	-8.4715	-3.549	-1.5677
604	SC1111	-1.4112	-5.4492	-6.4192	-1.8526
605	SC1114	-1.8221	-4.8463	-4.6611	-1.7268
606	SC1116	-2.1425	-10.721	-9.0717	-1.7616
607	SC1118	-2.6166	2.2471	-3.8745	-1.1504
608	SC1120	-1.843	-12.1169	-10.2194	3.4015
609	SC1123	-2.4397	-11.7443	-9.8029	-1.5417
610	SC1125	0.05595	-10.766	-6.6524	-2.0803
611	SC1133	-1.7516	-9.93	-8.9144	3.3421
612	SC1154	-7.9801	-8.561	-15.0481	3.1623
613	SC1155	-2.2799	-11.3617	-9.077	3.0333
614	SC1156	-2.7133	-7.969	-7.5031	3.0333
615	SC1157	-1.5194	-3.0048	-2.9007	3.1907
616	SC1158	-1.5731	-13.6311	-12.3466	2.8765
617	SC1159	-1.8486	2.7068	-1.8765	3.1623
618	SC1160	-0.5674	NA	-1.4297	NA
619	SC1166	-0.2251	-11.7134	-6.7307	3.0333
620	SC1170	-0.1399	NA	-0.452	NA
621	SC1172	5.0276	4.0157	10.8441	-1.5417
622	SC1177	-2.1963	-7.2772	-7.0749	3.6421
623	SC1178	-6.612	NA	-13.171	NA
624	SC1179	2.3283	-6.5925	0.8886	-1.2259
625	SC1184	-0.2304	-2.2343	0.1602	-1.8436
626	SC1186	13.2015	-7.0167	18.8137	-1.8473
627	SC1193	14.6857	40.7492	47.7379	-1.9987
628	SC1205	2.4072	-3.2231	-0.8734	2.8791
629	SC1211	-2.545	1.5691	-1.0518	-2.3182
630	SC1212	-0.596	-11.1378	-9.2644	-1.547
631	SC1214	1.5488	-9.1798	-2.814	2.8791
632	SC1216	4.3503	0.2108	7.3021	-2.7538
633	SC1222	-2.4765	-6.4568	-6.346	-1.9987
634	SC1237	-1.9917	-9.0872	-8.0603	-2.6212
635	SC1246	-0.068	NA	-0.4175	-1.9069
636	SC1251	2.4527	17.5647	14.2645	-2.4548
637	SC1261	2.8033	53.6092	40.1789	3.4199
638	SC1262	-0.1887	-11.3601	-9.337	-0.8101
639	SC1263	-1.2397	-6.7817	-4.8605	NA
640	SC1271	0.2326	-3.2426	-0.8936	NA
641	SC1287	0.3653	-2.4753	0.7565	NA
642	SC1293	0.09762	0.9259	2.5173	-2.4044
643	SC1300	4.0875	20.2694	17.2229	-3.0593
644	SC1302	6.3117	5.044	14.7007	-1.5526
645	SC1305	0.7619	-11.2159	-3.9617	-0.8765
646	SC1307	1.4583	-12.4977	-4.4402	NA
647	SC1313	1.3198	NA	2.359	NA
648	SC1314	4.427	22.3941	18.1154	-2.467
649	SC1316	5.528	8.2171	13.8376	-2.6237
650	SC1317	0.9784	-12.6974	-6.8481	-2.467
651	SC1318	-0.00405	-11.4898	-6.6932	3.0333
652	SC1319	-0.2511	-7.0192	-3.5298	-1.6931
653	SC1320	-0.2795	-7.7868	-4.9184	3.0333
654	SC1321	1.3486	-11.7805	-3.4381	2.8765
655	SC1328	-0.454	-11.2118	-6.8183	3.4015
656	SC1330	-1.1476	-8.2557	-6.3348	NA
657	SC1332	-3.412	-9.9629	-11.9658	-1.4213
658	SC1333	0.02259	-10.7866	-7.5905	2.9823
659	SC1341	-2.085	-7.7815	-6.7595	-1.4876
660	SC1342	-2.7644	-10.2059	-11.8789	-1.7045
661	SC1345	-1.9206	25.2271	10.3285	-2.338
662	SC1356	0.072	-9.7798	-5.0271	-0.9902
663	SC1416	-3.4147	-2.5407	-7.0484	-0.6303
664	SC1424	-0.8473	NA	-1.633	NA
665	SC1429	1.1034	NA	2.1651	NA
666	SC1439	-0.2705	NA	-0.7813	NA
667	SC1441	-4.4455	-10.6113	-14.3998	NA
668	SC1446	-2.5187	NA	-4.9736	NA
669	SC1465	-7.5369	-9.6167	-16.8624	3.4331
670	SC1476	-1.8853	-7.4863	-5.5279	-1.0959
671	SC1484	-1.7326	-4.0028	-5.4955	-1.707
672	SC1489	5.6637	NA	13.9252	NA
673	SC1494	-1.9357	-0.3527	-4.0092	NA
674	SC1506	2.8571	NA	7.2624	NA
675	Shan Qui	6.1262	NA	12.0449	NA
676	Tx430	7.8706	26.4847	22.7713	-1.6013
677	Tx642	12.1003	2.3928	16.2023	NA
678	SC0015	NA	-12.7589	-11.9468	-2.004
679	SC0062	NA	-9.0247	-6.6702	-1.547
680	SC0091	NA	-11.2187	-10.2155	2.9823
681	SC0099	NA	33.3018	25.2714	-1.4692
682	SC0120	NA	-3.068	-0.8296	-2.7725
683	SC0165	NA	-5.9638	-4.0439	NA
684	SC0269	NA	-11.1677	-9.8664	2.9823
685	SC0296	NA	-10.1889	-7.8357	3.4199
686	SC0307	NA	12.5595	10.2915	-2.1614
687	SC0322	NA	-12.832	-11.5616	3.0333
688	SC0335	NA	-12.6019	-10.442	-1.7932
689	SC0340	NA	35.1302	26.6201	NA
690	SC0347	NA	-12.3193	-10.033	-1.8558
691	SC0352	NA	33.5456	25.7918	NA
692	SC0382	NA	-5.3198	-4.5418	3.4331
693	SC0734	NA	7.5258	4.7819	-2.7725
694	SC0929	NA	-11.0512	-7.2695	3.0333
695	SC283	NA	-8.6802	-7.8856	3.4199
696	SC1069	NA	NA	NA	-1.7616
